# Supplementary material for: Alpha-1 antitrypsin augmentation therapy decreases miR-199a-5p, miR-598 and miR-320a expression in monocytes via inhibition of NFκB
Source: Sci Rep. 2017 Oct 23;7:13803. doi: 10.1038/s41598-017-14310-2 (PMC5653852; doi:10.1038/s41598-017-14310-2)
Supplement: Supplementary file 2 — Dataset 1 [file 41598_2017_14310_MOESM2_ESM.xlsx]

## Sheet: Sheet1
microRNA	THP-1 counts	MM counts	ZZ counts	Day 0 coutns	Day 2 counts		MM/THP ratio	ZZ/MM ratio	Day 0/ZZ ratio	Day2/Day 0 ratio	Day2/ZZ ratio		MM/THP fold-change	ZZ/MM fold-change	Day 0/ZZ fold-change	Day2/Day 0 fold-change	Day2/ZZ fold-change
hsa-miR-769-5p	6.46832	6.50702	142.415	44.14	17.37		1.00598	21.8864	0.309939	0.393521	0.121967		1.00598	21.8864	-3.22644	-2.54116	-8.19891
hsa-miR-572	16.0854	9.92518	148.13	221.518	210.81		0.61703	14.9247	1.49543	0.951663	1.42314		-1.62067	14.9247	1.49543	-1.05079	1.42314
hsa-miR-148b	18.7025	6.26853	17.69	62.69	117.37		0.335171	2.82203	3.54381	1.87223	6.63482		-2.98355	2.82203	3.54381	1.87223	6.63482
hsa-miR-92a	4.56824	26.5103	236.14	113.243	21.58		5.80317	8.90749	0.479557	0.190564	0.0913865		5.80317	8.90749	-2.08526	-5.24757	-10.9425
hsa-miR-224	114.015	10.8655	152.525	5.5175	8.8775		0.095299	14.0376	0.0361744	1.60897	0.0582036		-10.4933	14.0376	-27.6439	1.60897	-17.1811
hsa-548d-3p	15.6598	17.4952	447.327	16.62	16.1775		1.11721	25.5686	0.037154	0.973375	0.0361648		1.11721	25.5686	-26.915	-1.02735	-27.6512
hsa-miR-106b-5p	11.433	28.7568	59.0075	22.6225	33.1975		2.51526	2.05195	0.383383	1.46745	0.562598		2.51526	2.05195	-2.60835	1.46745	-1.77747
hsa-146a	241.214	63.1811	346.285	112.007	114.9		0.261929	5.48083	0.323455	1.02582	0.331808		-3.81783	5.48083	-3.09162	1.02582	-3.01379
hsa-miR-720	17.7725	2.19999	43.63	25.9325	41.305		0.123786	19.8319	0.594373	1.59279	0.946711		-8.07847	19.8319	-1.68244	1.59279	-1.05629
hsa-miR-26b	1.30664	12.9268	20.9875	27.5875	77.9775		9.89317	1.62356	1.31447	2.82655	3.71543		9.89317	1.62356	1.31447	2.82655	3.71543
hsa-miR-34c-5p	5.79749	5.26853	70.23	15.5175	18.1075		0.908762	13.3301	0.220953	1.16691	0.257831		-1.1004	13.3301	-4.52586	1.16691	-3.8785
hsa-miR-30d	5.79749	5.61678	15.67	11.5875	11.195		0.968831	2.78985	0.73947	0.966127	0.714422		-1.03217	2.78985	-1.35232	-1.03506	-1.39973
hsa-miR-96	7.79553	3.87833	17.01	16.07	16.9475		0.497507	4.38591	0.944738	1.0546	0.996326		-2.01002	4.38591	-1.05849	1.0546	-1.00369
hsa-miR-1260a	3.18994	9.92518	19.1075	18.8275	19.265		3.11139	1.92515	0.985346	1.02324	1.00824		3.11139	1.92515	-1.01487	1.02324	1.00824
hsa-miR-598	2.55196	7.44388	126.043	225.38	27.335		2.91693	16.9324	1.78813	0.121284	0.216871		2.91693	16.9324	1.78813	-8.24511	-4.61103
hsa-miR-574-5p	1.09069	5.67153	156.087	225.38	196.75		5.19995	27.5211	1.44394	0.87297	1.26052		5.19995	27.5211	1.44394	-1.14551	1.26052
hsa-miR-376c	10.3903	3.26853	5.98802	5.66251	17.72		0.314576	1.83202	0.94564	3.12935	2.95924		-3.17888	1.83202	-1.05749	3.12935	2.95924
hsa-miR-199a-5p	41.2355	7.82746	327.827	37.725	6.47668		0.189823	41.8816	0.115076	0.171681	0.0197564		-5.26806	41.8816	-8.68991	-5.82474	-50.6165
hsa-miR-101	153.892	4.10211	106.743	126.485	126.635		0.0266558	26.0213	1.18495	1.00119	1.18636		-37.5153	26.0213	1.18495	1.00119	1.18636
hsa-miR-193a-3p	37.1928	4.91021	9.74891	17.1725	6.18123		0.13202	1.98544	1.76148	0.359949	0.634043		-7.57459	1.98544	1.76148	-2.77817	-1.57718
hsa-let-7b	297.812	28.5469	60.8725	118.76	137.445		0.0958555	2.13237	1.95096	1.15733	2.25792		-10.4324	2.13237	1.95096	1.15733	2.25792
hsa-let-7d	499.139	29.8064	74.5025	9.05797	21.9675		0.0597156	2.49955	0.121579	2.42521	0.294856		-16.7461	2.49955	-8.22508	2.42521	-3.39149
hsa-let-7f-5p	887.238	37.153	79.72	94.345	77.4075		0.0418749	2.14572	1.18345	0.820473	0.970992		-23.8807	2.14572	1.18345	-1.21881	-1.02987
hsa-miR-548b-3p	408.582	5.67153	9.32111	15.5175	5.88582		0.013881	1.64349	1.66477	0.379302	0.63145		-72.0409	1.64349	1.66477	-2.63642	-1.58366
hsa-miR-379	549.807	14.9268	8.64223	17.1725	5.88582		0.0271492	0.578973	1.98705	0.342747	0.681053		-36.8335	-1.7272	1.98705	-2.91761	-1.46831
hsa-miR-1274	156.048	3.23357	5.69344	9.05797	15.0175		0.0207216	1.76073	1.59095	1.65793	2.63768		-48.2588	1.76073	1.59095	1.65793	2.63768
hsa-miR-542-3p	15.6598	6.61678	6.69344	5.03525	5.79914		0.422534	1.01159	0.752266	1.15171	0.866391		-2.36668	1.01159	-1.32932	1.15171	-1.15421
hsa-miR-523-3p	15.3903	5.94014	9.47867	6.47249	9.25069		0.385967	1.5957	0.682848	1.42923	0.975948		-2.59089	1.5957	-1.46445	1.42923	-1.02464
hsa-miR-455-3p	18.3549	15.8773	6.26016	6.32503	3.79914		0.865017	0.394284	1.01036	0.600651	0.606875		-1.15605	-2.53625	1.01036	-1.66486	-1.64779
hsa-miR-328	11.9789	15.4575	4.22475	15.325	9.18123		1.29039	0.273314	3.62744	0.5991	2.1732		1.29039	-3.6588	3.62744	-1.66917	2.1732
hsa-miR-133b	15.5891	11.2476	8.97533	17.725	5.39665		0.721505	0.797978	1.97486	0.304466	0.601276		-1.38599	-1.25317	1.97486	-3.28444	-1.66313
hsa-miR-492	19.405	1.10211	1.87879	2.24887	1.18123		0.0567955	1.70471	1.19698	0.525255	0.628719		-17.607	1.70471	1.19698	-1.90384	-1.59054
hsa-miR-300	5.79749	2.77553	4.97533	25.5175	7.19424		0.478747	1.79257	5.1288	0.281934	1.44598		-2.08879	1.79257	5.1288	-3.54693	1.44598
hsa-miR-548g	5.45646	3.7007	6.22475	7.1725	8.09717		0.678225	1.68204	1.15225	1.12892	1.3008		-1.47444	1.68204	1.15225	1.15225	-1.3008
hsa-miR-548i	9.27598	1.10211	2.40909	5.66251	3.36246		0.118814	2.18588	2.35048	0.59381	1.39574		-8.41653	2.18588	2.35048	-1.68244	1.39574
hsa-miR-626	3.59497	1.05035	8.12348	5.03525	6.47668		0.292173	7.73405	0.619839	1.28627	0.79728		-3.42263	7.73405	-1.61332	1.28627	-1.25426
hsa-miR-600	15.1208	2.82042	5.68828	21.4825	15.405		0.186527	2.01682	3.77662	0.717095	2.7082		-5.36117	2.01682	3.77662	-1.39451	2.7082
hsa-miR-30a-5p	5.59497	1.55106	2.58725	5.03525	12.0175		0.277223	1.66806	1.94617	2.38668	4.64489		-3.6072	1.66806	1.94617	2.38668	4.64489
hsa-miR-320a	6.18399	1.10211	13.6965	18.76	11.0375		0.178221	12.4275	1.36969	0.588353	0.805863		-5.61102	12.4275	1.36969	-1.69966	-1.24091
hsa-miR-592	17.511	6.92518	8.74891	16.07	15.0175		0.395475	1.26335	1.8368	0.934505	1.7165		-2.5286	1.26335	1.8368	-1.07008	1.7165
hsa-miR-383	16.7378	1.88776	9.37656	17.725	8.09717		0.112784	4.96702	1.89035	0.456822	0.863554		-8.86649	4.96702	1.89035	-2.18904	-1.15801
hsa-miR-520c-5p	3.2514	5.91021	6.69344	15.5175	5.88582		1.81775	1.13252	2.31831	0.379302	0.879341		1.81775	1.13252	2.31831	-2.63642	-1.13722
hsa-miR-142-5p	2.43271	5.00601	8.64223	15.5175	8.09717		2.05779	1.72637	1.79554	0.521809	0.936931		2.05779	1.72637	1.79554	-1.91641	-1.06731
hsa-miR-1272b	8.79749	7.50729	7.11238	18.2775	7.19424		0.853345	0.947395	2.56982	0.393612	1.01151		-1.17186	-1.05553	2.56982	-2.54057	1.01151
hsa-miR-651	5.72998	6.95511	6.32111	16.07	8.09717		1.21381	0.908845	2.54227	0.503868	1.28097		1.21381	-1.1003	2.54227	-1.98464	1.28097
hsa-miR-660	7.13537	7.94014	2.77904	15.5175	2.59827		1.11279	0.349999	5.58376	0.167441	0.934952		1.11279	-2.85715	5.58376	-5.97224	-1.06957
hsa-miR-615-5p	8.43271	8.50729	5.41712	19.9325	15.79		1.00884	0.636762	3.67954	0.792174	2.91483		1.00884	-1.57045	3.67954	-1.26235	2.91483
hsa-miR-520g	8.79749	5.50729	4.22475	13.795	10.405		0.626008	0.767119	3.26528	0.754259	2.46287		-1.59742	-1.30358	3.26528	-1.3258	2.46287
hsa-miR-655	3.91993	2.88776	2.32039	17.725	12.405		0.736688	0.803525	7.6388	0.699859	5.34608		-1.35743	-1.24452	7.6388	-1.42886	5.34608
hsa-miR-144-3p	6.45646	5.61678	108.57	5.24887	3.93506		0.869948	19.3296	0.0483455	0.749698	0.0362445		-1.14949	19.3296	-20.6845	-1.33387	-27.5904
hsa-miR-548f	8.45646	5.50729	75.055	5.66251	4.23579		0.651253	13.6283	0.0754449	0.74804	0.0564358		-1.5355	13.6283	-13.2547	-1.33683	-17.7192
hsa-miR-301a-3p	3.2514	6.61678	10.91	5.03525	4.47668		2.03506	1.64884	0.461526	0.889069	0.410329		2.03506	1.64884	-2.16673	-1.12477	-2.43707
hsa-miR-363-3p	7.30664	12.4575	1.97533	2.67574	7.19424		1.70496	0.158566	1.35458	2.6887	3.64204		1.70496	-6.30654	1.35458	2.6887	3.64204
hsa-miR-934	5.99656	15.4041	6.97533	9.55287	9.25069		2.56882	0.452823	1.36952	0.968368	1.3262		2.56882	-2.20837	1.36952	-1.03267	1.3262
hsa-miR-454-3p	5.45996	6.61678	9.98802	9.05797	7.25069		1.21187	1.5095	0.906883	0.800477	0.725939		1.21187	1.5095	-1.10268	-1.24926	-1.37753
hsa-miR-2277-5p	3.2514	7.94014	4.22475	5.66251	3.79914		2.44207	0.532075	1.34032	0.670927	0.899257		2.44207	-1.87943	1.34032	-1.49047	-1.11203
hsa-miR-526b-5p	5.27598	9.17835	5.37656	6.47249	6.79914		1.73965	0.585787	1.20383	1.05047	1.26459		1.73965	-1.7071	1.20383	1.05047	1.26459
hsa-miR-630	1.18994	4.92518	3.77904	9.03525	6.95337		4.139	0.767291	2.39088	0.769583	1.83998		4.139	-1.30329	2.39088	-1.29941	1.83998
hsa-miR-566	3.2514	15.8773	9.41712	6.47249	3.79914		4.88323	0.593118	0.687311	0.586967	0.403429		4.88323	-1.68601	-1.45494	-1.70367	-2.47875
hsa-miR-1297	2.75978	19.1283	4.64223	27.1725	5.79914		6.9311	0.242689	5.85334	0.213419	1.24921		6.9311	-4.1205	5.85334	-4.68561	1.24921
Abundance of each miRNA (i.e.: number of counts) (columns B-F), ratios (columns H-L) and fold-change (columns N-R).
