# Supplementary material for: Alpha-1 antitrypsin augmentation therapy decreases miR-199a-5p, miR-598 and miR-320a expression in monocytes via inhibition of NFκB
Source: Sci Rep. 2017 Oct 23;7:13803. doi: 10.1038/s41598-017-14310-2 (PMC5653852; doi:10.1038/s41598-017-14310-2)
Supplement: Supplementary file 3 — Dataset 2 [file 41598_2017_14310_MOESM3_ESM.xlsx]

## Sheet: Supp_Table_common_down
Gene_probename	FC in +AAT	FC in Day 2
ABCA7_ASHGA5P002880	-222.92	-3.58732		Fold-change of genes commonly down regulated in ‘ZZ Day 2 versus ZZ Day 0’ (column C) and ‘ZZ +AAT versus ZZ Control’ (column B).
ABLIM3_ASHGA5P041465	-16.9626	-20.5576
ACTN4_ASHGA5P050199	-2.31781	-2.36625
ADAD2_ASHGA5P006232	-3.57499	-78.5601
ADAR_ASHGA5P029847	-2.20761	-2.03728
AFAP1L2_ASHGA5P011095	-3.32158	-10.4218
AKIRIN1_ASHGA5P017827	-2.08753	-7.28486
ALDH3B2_ASHGA5P048254	-2.16569	-2.35922
APLN_ASHGA5P046327	-3.42737	-5.39151
AQP11_ASHGA5P026663	-12.3727	-2.78803
ARAP3_ASHGA5P001625	-2.16904	-3.60837
ARHGEF3_ASHGA5P038277	-3.33882	-12.2609
ARMC12_ASHGA5P052705	-3.16069	-4.2824
ARNTL_ASHGA5P010354	-5.30945	-2.5429
ARSH_ASHGA5P046430	-3.13301	-3.29223
ASIC3_ASHGA5P008950	-2.72183	-2.26203
ASPHD1_ASHGA5P049151	-3.80438	-2.16503
ATP2A1_ASHGA5P013658	-2.4763	-2.46304
ATRAID_ASHGA5P012727	-2.44049	-2.68166
BAG3_ASHGA5P054610	-6.40864	-6.16988
BAG6_ASHGA5P012144	-4.87825	-4.82605
BAI2_ASHGA5P002308	-2.44011	-2.53531
BAIAP2L2_ASHGA5P037689	-3.11774	-4.81122
BANF2_ASHGA5P012396	-2.0381	-3.41056
BAX_ASHGA5P034705	-2.5	-3.08545
BCS1L_ASHGA5P010105	-3.6095	-2.80416
BEND2_ASHGA5P053929	-3.70378	-3.03637
BTC_ASHGA5P013677	-8.16891	-2.57799
BTG1_ASHGA5P055563	-2.54821	-2.14766
C11orf87_ASHGA5P055128	-2.17941	-2.45767
C14orf118_ASHGA5P006024	-4.49534	-4.81777
C15orf26_ASHGA5P004185	-2.19846	-6.25197
C17orf62_ASHGA5P023589	-17.6289	-2.63315
C19orf66_ASHGA5P034451	-2.96032	-2.56745
C19orf81_ASHGA5P034731	-68.6445	-3.22376
C1orf186_ASHGA5P032329	-2.64682	-3.79251
C1orf51_ASHGA5P040900	-2.08273	-3.16382
C20orf132_ASHGA5P050979	-4.8592	-2.62035
C4B_ASHGA5P052669	-758.395	-2.14286
C8G_ASHGA5P001236	-5.38526	-28.3204
C8orf46_ASHGA5P053445	-40.8769	-4.38617
C8orf74_ASHGA5P005363	-2.65511	-3.2715
C9orf86_ASHGA5P046053	-2.33995	-2.4193
CACNA1C_ASHGA5P008523	-3.35867	-2.02571
CACNA1G_ASHGA5P033217	-2.31516	-4.33718
CACYBP_ASHGA5P053465	-9.88297	-2.22228
CADPS2_ASHGA5P007522	-2.43375	-2.57356
CAMTA2_ASHGA5P010472	-3.24756	-3.21544
CAPN1_ASHGA5P003898	-2.07619	-2.33704
CARD9_ASHGA5P011489	-4.4604	-3.64517
CARNS1_ASHGA5P015809	-119.457	-2.77611
CBY1_ASHGA5P013814	-2.06009	-3.63011
CC2D2A_ASHGA5P020322	-2.1306	-12.3991
CCDC74B_ASHGA5P005841	-3.77207	-3.02254
CCL11_ASHGA5P005442	-16.3425	-16.4159
CCL14_ASHGA5P013533	-33.6662	-3.58716
CCNJ_ASHGA5P003305	-3.49888	-2.30526
CCNY_ASHGA5P011964	-2.7655	-2.17661
CCR7_ASHGA5P001843	-2.72109	-5.94084
CD1E_ASHGA5P042026	-5.95386	-4.67412
CD82_ASHGA5P001303	-2.14368	-16.2766
CDHR1_ASHGA5P011547	-2.73198	-2.50494
CDK5_ASHGA5P019462	-6.10728	-3.22982
CEACAM19_ASHGA5P010036	-3.6455	-2.83471
CEACAM20_ASHGA5P015560	-7.03142	-3.61887
CHD3_ASHGA5P032816	-2.21957	-2.46958
CHKB_ASHGA5P014382	-2.48605	-20.776
CHPF2_ASHGA5P054799	-2.15027	-2.74699
CHRDL1_ASHGA5P046280	-20.4278	-4.36317
CIZ1_ASHGA5P045491	-2.10119	-9.06881
CLEC16A_ASHGA5P014530	-2.36636	-23.087
CLEC4A_ASHGA5P010279	-3.00993	-2.36682
CLTA_ASHGA5P013791	-2.13659	-3.46085
CNTD2_ASHGA5P016430	-4.80154	-2.07087
COG2_ASHGA5P010651	-2.36379	-2.34766
COG8_ASHGA5P031259	-2.11805	-3.30065
COL13A1_ASHGA5P014042	-9.54753	-4.38542
COL1A1_ASHGA5P001278	-6.28894	-3.14326
CRB1_ASHGA5P010768	-2.62397	-2.41689
CSTA_ASHGA5P051638	-2.05193	-5.90385
CUL4B_ASHGA5P046313	-5.0949	-3.75533
CYP27A1_ASHGA5P002395	-29.8966	-2.89992
DCPS_ASHGA5P002935	-2.31705	-2.16324
DDOST_ASHGA5P012010	-6.80122	-118.32
DERL2_ASHGA5P000718	-5.38503	-3.88296
DHODH_ASHGA5P031901	-4.57416	-3.4549
DNAI2_ASHGA5P005582	-8.4479	-22.5778
DNAJA1_ASHGA5P007295	-2.54056	-2.18101
DNAJC14_ASHGA5P055467	-50.317	-33.7305
DSCR6_ASHGA5P037476	-2.9359	-2.11746
DUX2_ASHGA5P040282	-11.5389	-2.26999
DYNC2H1_ASHGA5P012100	-2.04532	-8.85437
EFEMP1_ASHGA5P009499	-2.10783	-2.21086
EGFR_ASHGA5P008414	-4.7154	-2.15447
EPB41L2_ASHGA5P007802	-4.05416	-2.06325
ESM1_ASHGA5P040443	-4.03002	-43.1439
EXD2_ASHGA5P014516	-2.38728	-2.08813
FA2H_ASHGA5P001060	-2.00036	-7.80634
FAHD1_ASHGA5P048993	-13950.9	-627.784
FAM189B_ASHGA5P010423	-15.5058	-2.97942
FAM217A_ASHGA5P052558	-2.68991	-2.91785
FAM22A_ASHGA5P047559	-10.8809	-3.00841
FAM40B_ASHGA5P053311	-2.39508	-3.09072
FAM65B_ASHGA5P012429	-2.08279	-2.80493
FBXO2_ASHGA5P055448	-2.07233	-3.61193
FCAR_ASHGA5P034777	-2.08128	-43.8045
FFAR1_ASHGA5P034577	-3.03079	-3.58248
FFAR3_ASHGA5P050163	-9.64297	-11.7938
FGA_ASHGA5P052106	-8.92695	-5.15993
FGF13_ASHGA5P046356	-2.66097	-3.20645
FHOD3_ASHGA5P002315	-2.71548	-2.77287
FOXP1_ASHGA5P038306	-2.023	-3.78078
FST_ASHGA5P013829	-2.05619	-2.01753
FYCO1_ASHGA5P004685	-2.64994	-2.08843
GABRG1_ASHGA5P039401	-9.55698	-4.19464
GLCE_ASHGA5P002682	-2.60171	-2.05267
GLI2_ASHGA5P036118	-3.11538	-4.14947
GLO1_ASHGA5P041813	-2.64637	-4.7755
GPD1L_ASHGA5P051440	-2.46415	-2.13104
GPR123_ASHGA5P013311	-4.49671	-4.86041
GPR37L1_ASHGA5P043587	-4.92896	-7.07085
GPR64_ASHGA5P009687	-10.7817	-6.61143
GPR64_ASHGA5P009905	-8.11561	-6.74491
GPR64_ASHGA5P010239	-11.0694	-6.9286
GPR89C_ASHGA5P051630	-2.74466	-2.3355
GRAMD1B_ASHGA5P006685	-2.24154	-3.58998
GREM1_ASHGA5P048603	-3.12694	-2.48469
GSTZ1_ASHGA5P000960	-5.82008	-2.31968
GTPBP3_ASHGA5P050131	-8.69543	-2.15436
HDAC10_ASHGA5P008980	-3.67725	-2.29169
HDC_ASHGA5P003405	-2.72343	-2.76084
HEPACAM2_ASHGA5P013530	-7.06221	-3.16177
HFE_ASHGA5P013837	-34884.2	-2.09791
HIST1H2BM_ASHGA5P042312	-2.23588	-2.695
HLA-DMA_ASHGA5P011983	-2.36245	-2.25877
HLA-DQB2_ASHGA5P014581	-2.06496	-9.05604
HLF_ASHGA5P001285	-5.35512	-7.39979
HMBOX1_ASHGA5P004217	-2.83386	-6.29097
HMOX1_ASHGA5P000921	-10.1217	-3.98508
HOXA1_ASHGA5P009527	-12.8612	-2.03107
HOXB4_ASHGA5P032505	-2.18727	-3.01268
HSF4_ASHGA5P049270	-2.22448	-4.55986
HSPB7_ASHGA5P005957	-2.59832	-2.0755
IDO1_ASHGA5P020672	-2.46102	-2.03441
IFIT3_ASHGA5P054528	-10.9594	-3.82147
IFITM5_ASHGA5P047793	-2.31488	-2.01001
IFT81_ASHGA5P001694	-3.60477	-2.37355
IGF2BP2_ASHGA5P012986	-2.53126	-2.55857
IGJ_ASHGA5P051971	-2.30208	-2.24032
IGSF9_ASHGA5P010454	-2.02297	-4.39952
IL17RC_ASHGA5P013087	-69.8285	-15.0245
IL2RA_ASHGA5P054360	-2.66325	-2.34512
IL6_ASHGA5P002415	-2.55956	-13.0547
IRF2BP2_ASHGA5P010641	-4.47688	-3.02554
KCNIP2_ASHGA5P009201	-5.85957	-4.36986
KCNIP2_ASHGA5P009530	-2.76844	-79.3462
KCNIP2_ASHGA5P009531	-3.29919	-2.62265
KCTD15_ASHGA5P004088	-2.90461	-3.3136
KDM6B_ASHGA5P049478	-2.09861	-3.05166
KEAP1_ASHGA5P000756	-2.08775	-4.01495
KIAA1217_ASHGA5P012204	-2.8163	-2.93915
KLF6_ASHGA5P021866	-3.09557	-255.177
KLHL13_ASHGA5P046292	-2.6504	-3.79913
KRT13_ASHGA5P001842	-4.26698	-2.03301
KRT5_ASHGA5P055417	-3.27699	-2.15882
KRTAP3-1_ASHGA5P032395	-5.05952	-2.09153
KRTAP4-2_ASHGA5P032411	-2.21758	-2.05589
KRTAP5-8_ASHGA5P026597	-2.12509	-3.46011
LAMB2_ASHGA5P051509	-10.5732	-5.19518
LGI4_ASHGA5P005806	-2.88176	-4.0187
LILRB1_ASHGA5P006843	-2.5927	-2.89775
LIMK2_ASHGA5P008164	-2.28602	-2.76276
LOC100287482_ASHGA5P053312	-105.381	-25.9293
LOC158434_ASHGA5P025234	-3.37854	-2.90043
LPPR3_ASHGA5P033936	-3.77368	-3.05325
LYPD4_ASHGA5P034211	-2.22183	-3.38704
MAL_ASHGA5P009001	-2.03198	-5.49794
MARCH1_ASHGA5P052124	-2.12676	-2.34091
MBOAT7_ASHGA5P001797	-2.37481	-2.56086
MCL1_ASHGA5P029264	-2.07419	-2.91834
MFSD10_ASHGA5P051874	-2.43616	-2.53103
MFSD4_ASHGA5P010738	-3.35963	-2.11447
MIER3_ASHGA5P012860	-3.34799	-2.13002
MKNK2_ASHGA5P001984	-2.83955	-4.82667
MLH1_ASHGA5P001448	-2.77731	-4.76629
MLX_ASHGA5P001853	-2.3745	-29.7196
MMRN1_ASHGA5P040021	-3.52914	-4.8554
MOSPD3_ASHGA5P001214	-3.14496	-2.09587
MPEG1_ASHGA5P054864	-2.25175	-6.76542
MPND_ASHGA5P002862	-2.91633	-5.11686
MRGPRX4_ASHGA5P026236	-7.17809	-2.75448
MRI1_ASHGA5P034488	-2.15631	-2.64515
MRPS18B_ASHGA5P052641	-17.0864	-2.79965
MS4A3_ASHGA5P003877	-7.62745	-7.41413
MSL3_ASHGA5P053916	-53.8678	-2.06653
MT1H_ASHGA5P049237	-12.541	-2.03957
NAIF1_ASHGA5P011711	-2.27718	-5.983
NELL1_ASHGA5P004904	-2.35602	-3.20175
NFIC_ASHGA5P034401	-2.35602	-6.61579
NLRP7_ASHGA5P050333	-2.17115	-4.82539
NOX4_ASHGA5P015872	-2.10307	-3.31458
NPBWR1_ASHGA5P044817	-2.66869	-2.70105
NPIP_ASHGA5P031552	-4.57942	-11.0394
NPW_ASHGA5P049000	-2.39656	-2.46932
NR6A1_ASHGA5P008572	-2.33799	-2.88383
NRM_ASHGA5P002488	-5.65527	-10.1027
NT5M_ASHGA5P013125	-60.5423	-2.26492
NUP50_ASHGA5P038035	-2.05505	-2.09184
NUTF2_ASHGA5P001048	-14.5805	-2.17455
OASL_ASHGA5P008030	-5.77089	-5.24559
ODF3B_ASHGA5P051366	-2.92881	-2.15049
ODF3L2_ASHGA5P033932	-3.75762	-2.14367
OR2AG2_ASHGA5P047887	-2.06695	-7.94379
OR2F1_ASHGA5P043984	-2.64294	-8.43043
OR3A3_ASHGA5P032762	-2.15578	-2.23316
OSCAR_ASHGA5P004117	-2.69387	-3.57329
OSTC_ASHGA5P052033	-3.91673	-8.47077
OSTN_ASHGA5P039229	-2.61012	-5.08159
PAEP_ASHGA5P019350	-4.56493	-2.7195
PAX2_ASHGA5P054564	-2.27138	-2.6017
PCDH15_ASHGA5P006567	-3.47436	-2.28324
PDE9A_ASHGA5P037496	-18.1584	-2.59449
PDIA6_ASHGA5P003615	-2.66315	-5.30473
PDPN_ASHGA5P035043	-3.1991	-3.14979
PER1_ASHGA5P049483	-4.40248	-4.81739
PGA5_ASHGA5P054880	-5.42913	-15.0139
PGAP2_ASHGA5P005055	-2.41661	-4.05302
PHACTR3_ASHGA5P037149	-12.576	-3.60337
PIGT_ASHGA5P021879	-28.0503	-7.77276
PLD4_ASHGA5P013309	-4.64391	-140.882
POLD2_ASHGA5P014367	-3.10054	-33.4954
POLR2J2_ASHGA5P053243	-3.42511	-33.2459
PON1_ASHGA5P053193	-2.44052	-2.13194
POU3F1_ASHGA5P047675	-6.01391	-4.31813
PPAP2C_ASHGA5P033929	-2.54123	-5.53331
PPP1R1A_ASHGA5P055456	-4.45822	-3.8796
PPP3CB_ASHGA5P010310	-2.34106	-2.78212
PPP3CB_ASHGA5P013572	-2.64233	-2.97323
PRAMEF7_ASHGA5P026917	-8.05432	-6.37653
PRC1_ASHGA5P013497	-2.6842	-2.18246
PRDM7_ASHGA5P049392	-4.27386	-17.4463
PRPH2_ASHGA5P001404	-2.31674	-2.19651
PRR22_ASHGA5P015336	-5.62977	-2.62878
PSMB3_ASHGA5P001255	-2.16449	-2.50952
PSMB6_ASHGA5P003563	-3.10341	-2.26057
PTBP1_ASHGA5P009025	-52.283	-4.91421
PTCH2_ASHGA5P049625	-29.367	-2.31133
PTEN_ASHGA5P047575	-2.46645	-2.30658
PTOV1_ASHGA5P034723	-4.24303	-5.4062
PYROXD2_ASHGA5P054553	-7.79218	-15.0494
RAET1L_ASHGA5P052884	-8.99885	-6.08579
RASGRP4_ASHGA5P016753	-3.69915	-28.2069
RASIP1_ASHGA5P001169	-2.72768	-2.97244
RASSF4_ASHGA5P008138	-11.5702	-4.42752
RBM10_ASHGA5P053969	-74.654	-2.29567
RCSD1_ASHGA5P042721	-2.01289	-6.52206
RHD_ASHGA5P018513	-17.1942	-11.1651
ROPN1L_ASHGA5P052196	-3.02064	-101.299
RPAP1_ASHGA5P005346	-4.10854	-2.80668
RPS6KB2_ASHGA5P006012	-4.67781	-2.10895
RRN3_ASHGA5P049079	-3.178	-3.76071
RTKN_ASHGA5P035116	-2.49936	-3.35652
RTN4_ASHGA5P007848	-2.16887	-2.94409
S100A6_ASHGA5P010999	-20.3893	-3.09329
SAPCD2_ASHGA5P014519	-2.82791	-3.19735
SEMA4F_ASHGA5P009885	-2.28338	-2.06391
SEMA6C_ASHGA5P011043	-3.6485	-5.25586
SEPT12_ASHGA5P013803	-2.11779	-2.54333
SGSM3_ASHGA5P001906	-11.9785	-2.26348
SLC16A9_ASHGA5P013646	-2.33704	-2.46646
SLC25A17_ASHGA5P051335	-3.49101	-2.0045
SLC34A1_ASHGA5P006826	-2.405	-2.02236
SLC4A3_ASHGA5P006321	-24.6969	-5.58352
SLC6A8_ASHGA5P002109	-2.00503	-2.29886
SMOC1_ASHGA5P010552	-2.33023	-2.74287
SMPDL3B_ASHGA5P036106	-4.88065	-40.982
SNTN_ASHGA5P051571	-3.72976	-2.71047
SORBS3_ASHGA5P053807	-3.01905	-2.12698
SP1_ASHGA5P028024	-2.19706	-2.14417
SPACA3_ASHGA5P003474	-6.03373	-20.3543
SPRED2_ASHGA5P050493	-2.05291	-5.20191
SPRED3_ASHGA5P050197	-2.48917	-2.01795
SPRR2E_ASHGA5P029609	-2.0748	-2.89463
SRD5A1_ASHGA5P040968	-3.96264	-691.522
STIP1_ASHGA5P054936	-5.20385	-10.0033
SYNPO_ASHGA5P005595	-16.2519	-2.68612
TACR1_ASHGA5P005407	-2.2696	-2.58331
TAGAP_ASHGA5P042153	-2.81837	-8.9534
TBATA_ASHGA5P004927	-2.56921	-2.12343
TBCD_ASHGA5P009513	-2.71421	-12.9599
TBRG4_ASHGA5P002417	-14.3767	-2.09244
TCTN1_ASHGA5P012370	-83.5213	-6.5215
TGFB2_ASHGA5P010693	-2.13235	-2.17453
TGIF1_ASHGA5P033705	-2.94713	-2.81555
THEGL_ASHGA5P051955	-2.10116	-13.7174
TIPRL_ASHGA5P010842	-2.67188	-2.20866
TIPRL_ASHGA5P053250	-2.18525	-4.02178
TLK2_ASHGA5P008460	-2.35628	-2.39175
TMCO7_ASHGA5P049287	-14.84	-5.07852
TMEM159_ASHGA5P001473	-2.07302	-25.0684
TMEM189_ASHGA5P011475	-2.67286	-54.9697
TMEM249_ASHGA5P044597	-2.01273	-3.21035
TMEM8B_ASHGA5P045706	-2.32511	-2.99554
TMEM91_ASHGA5P014749	-2.52828	-4.54739
TMEM91_ASHGA5P016976	-3.0452	-3.46506
TMEM99_ASHGA5P049666	-5.25554	-2.41968
TMOD1_ASHGA5P013623	-2.63502	-27.2281
TNFRSF8_ASHGA5P034944	-2.05657	-3.68281
TPD52L2_ASHGA5P037180	-21.7426	-33.8428
TPD52L3_ASHGA5P053636	-2.34254	-2.05593
TPM1_ASHGA5P006357	-3.37589	-2.37965
TRA2B_ASHGA5P018425	-2.33108	-2.02057
TRAT1_ASHGA5P004636	-2.91539	-2.48259
TREX1_ASHGA5P038800	-2.04002	-2.51978
TRIM69_ASHGA5P007212	-4.27014	-3.52863
TRPC4AP_ASHGA5P002039	-7.76524	-7.60325
TTC32_ASHGA5P007491	-2.04764	-2.16626
TTYH1_ASHGA5P005091	-3.20283	-4.93921
UBXN1_ASHGA5P054905	-2.00338	-2.08133
USP31_ASHGA5P031035	-2.32364	-2.7743
USP5_ASHGA5P055275	-2.13772	-2.43489
UTS2R_ASHGA5P033441	-99.3798	-2.91298
VARS_ASHGA5P012092	-3.39777	-3.4411
ZBTB22_ASHGA5P052692	-5.06484	-2.8086
ZBTB7A_ASHGA5P033972	-12.7358	-2.04149
ZMYND10_ASHGA5P001445	-8.90582	-5.57081
ZNF157_ASHGA5P012308	-2.39337	-2.27944
ZNF524_ASHGA5P005082	-2.47842	-3.12635
ZNF658_ASHGA5P012366	-2.47996	-2.32235
ZNF682_ASHGA5P009995	-3.077	-2.3439
ZNF718_ASHGA5P025176	-2.47704	-2.42941
ZRANB1_ASHGA5P054616	-5.89453	-2.16764
ZSCAN18_ASHGA5P015579	-11.5821	-8.41867
ZSWIM1_ASHGA5P051012	-3.0478	-2.96273
