# Supplementary material for: Alpha-1 antitrypsin augmentation therapy decreases miR-199a-5p, miR-598 and miR-320a expression in monocytes via inhibition of NFκB
Source: Sci Rep. 2017 Oct 23;7:13803. doi: 10.1038/s41598-017-14310-2 (PMC5653852; doi:10.1038/s41598-017-14310-2)
Supplement: Supplementary file 4 — Dataset 3 [file 41598_2017_14310_MOESM4_ESM.xlsx]

## Sheet: Supp_Table_common_up
Gene_probename	FC in +AAT	FC in Day 2
ABCB8_ASHGA5P010044	7.60113	2.20089		Fold-change of genes commonly up regulated in ‘ZZ Day 2 versus ZZ Day 0’ (column C) and ‘ZZ +AAT versus ZZ Control’ (column D).
ABCC11_ASHGA5P009257	301.143	607.325
ABCC12_ASHGA5P005913	267.587	3.53934
ABHD16A_ASHGA5P013701	2.89798	5.62568
ACTG2_ASHGA5P035937	5.22664	5.49174
ADAM9_ASHGA5P019485	3.22134	214.796
ADAMTS12_ASHGA5P040387	262.278	12.2173
ADAR_ASHGA5P052310	8.86092	4.29866
ADCY8_ASHGA5P004176	820.753	28.7564
ADD1_ASHGA5P039777	2.83997	2.52258
ADPRHL1_ASHGA5P028689	17.8837	474.792
AES_ASHGA5P001137	7.4127	2.05081
AFM_ASHGA5P039978	495.246	7.73732
AHDC1_ASHGA5P048669	2.68538	62.4816
AHSA1_ASHGA5P000962	79.6454	13.1977
AIPL1_ASHGA5P012845	9.91912	14.2224
AKAP10_ASHGA5P032263	1045.65	7.48837
AKAP12_ASHGA5P002118	2.56057	29.4066
AKAP12_ASHGA5P042690	765.668	16.0428
ALG8_ASHGA5P004960	9.43822	2.07031
ALOX15B_ASHGA5P032823	2.76836	320.887
ALS2CR11_ASHGA5P004171	5.70998	733.315
AMDHD1_ASHGA5P028225	3.00271	2.13777
ANGEL1_ASHGA5P029244	13.9053	3.16542
ANKS1B_ASHGA5P027517	2.37413	15.4416
AP2B1_ASHGA5P006018	5.48122	8.35243
APBA3_ASHGA5P033967	3.52432	2.21523
APOD_ASHGA5P051837	3.16479	56.7955
APOL3_ASHGA5P051305	11.4085	2.94031
APOLD1_ASHGA5P027834	1211.36	3.19202
AQP1_ASHGA5P017419	2.57944	7.60054
AQP1_ASHGA5P053034	4.32563	4.19505
ARCN1_ASHGA5P013338	5.09865	2.52901
ARHGEF12_ASHGA5P013923	18.4597	18.0003
ARIH2_ASHGA5P009649	3.00686	4.32271
ARPC3_ASHGA5P055616	2.98838	14.8229
ART3_ASHGA5P009555	3.77362	3.01047
ASCC3_ASHGA5P011078	2.01591	5.4866
ASGR1_ASHGA5P003502	1117.43	7.03051
ATF6_ASHGA5P010860	3.83174	19.3024
ATP2C1_ASHGA5P010146	3.3612	736.308
ATP4A_ASHGA5P034161	7.15439	152.05
ATP5L_ASHGA5P055168	3.19792	3.87
ATP6AP2_ASHGA5P012476	25.9034	26.165
ATP6V1B1_ASHGA5P001521	113.834	15.4372
ATPAF2_ASHGA5P005221	129.262	8.31703
ATXN7L3B_ASHGA5P028145	2.05713	5.49486
AUTS2_ASHGA5P008407	2.57134	132.537
C11orf48_ASHGA5P009358	130.589	33.2391
C16orf13_ASHGA5P013910	2.7701	23.3606
C16orf53_ASHGA5P006569	55.1376	14.3289
C16orf86_ASHGA5P014264	2.37689	6.06131
C16orf89_ASHGA5P015715	18.425	21.8492
C17orf101_ASHGA5P006037	4.81801	2.15711
C17orf28_ASHGA5P015939	22.9502	33.7624
C18orf1_ASHGA5P010123	415.531	2.57171
C18orf21_ASHGA5P007468	4.42542	7.0498
C18orf26_ASHGA5P006644	8.71721	42.7241
C19orf18_ASHGA5P006137	2.31046	39.1152
C19orf21_ASHGA5P034371	2.3283	2.04676
C1QTNF3_ASHGA5P001432	2.62409	2.41312
C20orf152_ASHGA5P008969	3.47116	22.2488
C20orf78_ASHGA5P036681	4.13872	33.6002
C21orf56_ASHGA5P004409	2.72327	4.38037
C2orf54_ASHGA5P014250	4.76339	100.52
C2orf68_ASHGA5P005488	4.05084	41.5312
C5orf4_ASHGA5P006947	1271.96	51.3899
C6orf25_ASHGA5P042372	2.1121	2.17823
C8orf34_ASHGA5P007808	2.11747	24.0979
C9orf131_ASHGA5P053669	2.09087	2.69333
C9orf152_ASHGA5P014179	2.63561	2.54076
C9orf172_ASHGA5P046055	81.2556	5.15208
C9orf96_ASHGA5P011524	6.83741	17.9667
CA6_ASHGA5P012348	5.35153	8.62603
CABLES1_ASHGA5P033783	3.97105	78.7769
CABYR_ASHGA5P007036	384.482	14.1919
CACNG1_ASHGA5P001284	61.275	107.682
CAMK2B_ASHGA5P002412	21.6107	28.8267
CAMK2B_ASHGA5P008796	33.3539	147.801
CARD17_ASHGA5P012097	4.04467	24.5437
CASP1_ASHGA5P017029	2.13536	5.86929
CBLC_ASHGA5P008271	2475.55	34.3138
CBX2_ASHGA5P005875	4.57618	5.22073
CCDC135_ASHGA5P049245	2.86996	29.9678
CCDC69_ASHGA5P009497	4.98515	5.95347
CCK_ASHGA5P016819	2.2942	2.73995
CCL24_ASHGA5P001206	16.2917	2.85539
CD1E_ASHGA5P010916	6.01269	23.0263
CD1E_ASHGA5P052845	5.70529	12.2315
CD200_ASHGA5P019216	1088.74	18.0522
CD300LG_ASHGA5P012323	11.1196	2.95044
CD6_ASHGA5P006068	162.969	2.98657
CD8B_ASHGA5P008974	171.119	5.82236
CD97_ASHGA5P034494	2.08366	7.09103
CDC14B_ASHGA5P012030	3.84105	26.5649
CDC25B_ASHGA5P008200	220.025	6.92935
CDK15_ASHGA5P002556	3.25798	744.631
CDX4_ASHGA5P046581	643.372	1047.1
CEACAM16_ASHGA5P050232	13.8005	33.144
CEACAM21_ASHGA5P000778	668.832	132.206
CEP152_ASHGA5P014069	6.46821	3.15995
CHAT_ASHGA5P047410	4.10492	100.179
CHD2_ASHGA5P013488	2.18637	213.197
CHRNA9_ASHGA5P051930	2.27601	2.43523
CHRNE_ASHGA5P032112	664.788	45.4598
CLDN18_ASHGA5P039032	2.3855	77.2935
CMTM1_ASHGA5P007096	309.781	3.00885
CMTM1_ASHGA5P007440	186.819	2.66556
CMTM5_ASHGA5P010109	45.9058	3.77885
COL8A1_ASHGA5P038917	3.86124	131.753
COTL1_ASHGA5P002786	8.74628	49.8351
CPPED1_ASHGA5P016742	21.0955	10.8103
CR1_ASHGA5P054236	3.45504	22.689
CSF3R_ASHGA5P049155	2.04117	5.0529
CSMD2_ASHGA5P043324	3.07313	105.615
CSNK1A1_ASHGA5P002670	2.09075	45.8912
CST5_ASHGA5P036710	3.14045	2.86141
CTBP2_ASHGA5P005712	19.6531	25.2422
CTDP1_ASHGA5P000703	4.67762	2.53563
CTNND1_ASHGA5P010318	15.5118	6.14765
CTSK_ASHGA5P003591	2.67788	3.05769
CX3CR1_ASHGA5P009960	2.14617	4.4283
CXorf36_ASHGA5P046157	43.2546	23.4435
CYB5R3_ASHGA5P009149	73.2731	24.045
CYBRD1_ASHGA5P006630	82.486	3.41213
CYP17A1_ASHGA5P054580	2.0904	3.14495
CYP21A2_ASHGA5P052671	4.22248	7.95282
CYTH4_ASHGA5P001904	786.71	3.64717
CYTL1_ASHGA5P005602	29.7759	1475.62
DCAF12_ASHGA5P010399	15.4527	16.9275
DCLK2_ASHGA5P004732	10.0425	15.3928
DCTPP1_ASHGA5P006501	3.00393	216.026
DDAH1_ASHGA5P027183	2.30228	5.43408
DDIT3_ASHGA5P008737	25.2751	67.1165
DDR1_ASHGA5P012226	5.67066	9.70738
DDX19B_ASHGA5P031882	2.25571	4.35468
DENND1A_ASHGA5P011814	37.8349	94.7535
DENND2A_ASHGA5P053335	4.11505	10.1581
DESI1_ASHGA5P002897	9.46879	209.64
DGKZ_ASHGA5P008489	3.71764	135.88
DHDDS_ASHGA5P001553	2.4391	131.139
DHRS3_ASHGA5P012171	34.4222	3.54052
DLG5_ASHGA5P046956	6.9214	2.26142
DLST_ASHGA5P029656	4.51843	5.56167
DMBT1_ASHGA5P008549	8.57373	6.28731
DMKN_ASHGA5P034159	2.27656	2.64537
DNASE1L2_ASHGA5P006594	5.24314	22.7386
DOCK9_ASHGA5P055836	436.388	7.55252
DPCD_ASHGA5P011226	135.46	3.33561
DRAM1_ASHGA5P028237	2.35809	3.38127
DTL_ASHGA5P044248	17.7728	45.4812
DUSP26_ASHGA5P044196	46.5653	115.441
DYRK1A_ASHGA5P014037	2.19594	3.73614
EBAG9_ASHGA5P013682	5.52089	47.2302
EBF3_ASHGA5P010987	7.42496	4.07083
EDEM1_ASHGA5P002278	2.55223	10.2268
EFCAB5_ASHGA5P013575	31.3333	38.2418
EIF4H_ASHGA5P043725	26.646	2.65203
ELANE_ASHGA5P002937	3.22174	7.33652
ELOF1_ASHGA5P002058	14.5235	89.4695
EMC8_ASHGA5P002129	2.40282	3.15921
ENAH_ASHGA5P010017	2.35301	26.741
ENTPD1_ASHGA5P011397	3.05627	2.26419
ENTPD8_ASHGA5P011445	3.95173	2.79841
EPS15L1_ASHGA5P001882	3.23517	9.60025
EYS_ASHGA5P013394	5.46803	31.046
FAM120A_ASHGA5P003807	49.9175	1069.3
FAM160A2_ASHGA5P018094	3.15695	3.91152
FAM208B_ASHGA5P047231	3.86341	2.51278
FAM53A_ASHGA5P005639	285.871	3.35624
FAM84A_ASHGA5P050392	5.91452	109.432
FANCA_ASHGA5P013151	3.02551	8.6312
FAT2_ASHGA5P040809	390.923	15.7184
FBXO42_ASHGA5P012083	14.0926	41.7104
FBXO8_ASHGA5P052142	2.21105	2.8088
FERMT1_ASHGA5P036635	53.1736	6.81858
FGD2_ASHGA5P003732	2.4568	37.7889
FIBP_ASHGA5P007929	1108.21	7.67668
FKBP10_ASHGA5P006643	5.56148	3.69029
FMOD_ASHGA5P032142	495.445	13.8028
FN1_ASHGA5P006788	16.0721	9.01967
FNDC4_ASHGA5P003104	27.2195	8.17167
FOLH1_ASHGA5P054838	5.12107	6.40533
FOXK2_ASHGA5P007637	3.25032	5.10256
FOXO3_ASHGA5P052816	2.12655	2.12916
FRG2_ASHGA5P039752	2.357	3.0067
FRS3_ASHGA5P052720	2.04138	2.10315
FUBP3_ASHGA5P006532	3.20963	2.65921
FYB_ASHGA5P009098	6.19075	3.05441
GABRD_ASHGA5P034278	848.904	16.3013
GAL3ST3_ASHGA5P005972	13.1545	6.72886
GALNTL1_ASHGA5P056053	3.07835	123.895
GAMT_ASHGA5P002055	612.267	4.75122
GATA2_ASHGA5P016425	2.59733	6.40198
GBGT1_ASHGA5P011534	2.327	30.4597
GCG_ASHGA5P015287	2.56264	295.438
GDAP2_ASHGA5P011120	2.04442	17.0074
GGA2_ASHGA5P005774	5.79554	17.2005
GGT5_ASHGA5P002882	14.5351	443.753
GGT5_ASHGA5P007047	2.63036	529.559
GJA9_ASHGA5P047701	2.65922	4.83643
GLI1_ASHGA5P055492	250.443	17.5924
GLUL_ASHGA5P015179	2.05808	5.28473
GML_ASHGA5P001105	51.3721	21.5913
GNB4_ASHGA5P001464	101.395	2.7125
GNRH2_ASHGA5P001814	35.3642	3.61672
GPBP1_ASHGA5P003125	304.874	3.83176
GPC3_ASHGA5P011333	3.32034	262.788
GPR156_ASHGA5P051629	77.5532	81.7463
GPR183_ASHGA5P012196	8.3032	13.995
GPR25_ASHGA5P043416	167.749	249.701
GPR64_ASHGA5P008166	383.834	29.7265
GPR64_ASHGA5P009686	97.2022	9.74832
GPR64_ASHGA5P012675	270.088	21.2545
GRB10_ASHGA5P009791	654.279	42.951
GRHL2_ASHGA5P002027	3.03613	50.377
GSTZ1_ASHGA5P000959	1067.02	61.5742
GUSB_ASHGA5P053099	103.548	6.79609
H3F3C_ASHGA5P027180	2.24103	2.54033
HAGH_ASHGA5P030865	2.26222	402.04
HDAC11_ASHGA5P020932	32.8678	2.1543
HECW1_ASHGA5P043635	37.2356	7.12481
HEMGN_ASHGA5P045357	9.84649	102.787
HEPACAM2_ASHGA5P053189	4.15323	6.98484
HFE2_ASHGA5P019629	37.9512	1108.69
HIP1R_ASHGA5P002104	2.25869	9.70603
HIPK2_ASHGA5P053331	10.6666	71.2794
HIST2H2AB_ASHGA5P029196	3.31692	37.8551
HMGXB3_ASHGA5P052462	21.5958	49.0886
HMOX2_ASHGA5P023128	81.1991	22.5477
HOXA7_ASHGA5P053006	2.97329	9.65984
HOXD11_ASHGA5P036262	47.4868	2.29047
HS6ST2_ASHGA5P011338	59.4414	8.90144
HSP90AA1_ASHGA5P000943	609.537	26.0196
IBSP_ASHGA5P040010	151.211	32.7243
IDH1_ASHGA5P050782	3.13545	5.50924
IDI2_ASHGA5P003815	26.8305	7.83946
IFT122_ASHGA5P039002	4.36336	3.08689
IKZF5_ASHGA5P011034	843.615	28.9793
IL17C_ASHGA5P001748	6.49162	4.54508
IL17RC_ASHGA5P004671	2.28798	79.1068
IL5RA_ASHGA5P005970	2.94984	7.71779
IL6R_ASHGA5P008519	3.23106	7.35152
ILF2_ASHGA5P010540	16.9431	19.8054
INSRR_ASHGA5P010929	8.01969	14.1292
IRAK2_ASHGA5P002274	75.1967	85.7432
ITGAM_ASHGA5P004209	3.7131	48.5958
JMJD6_ASHGA5P017764	4.59215	14.8008
JMJD6_ASHGA5P049858	7.17645	64.3284
KANK1_ASHGA5P045588	2.10305	11.4569
KANSL1_ASHGA5P002784	9.62296	55.765
KCNE2_ASHGA5P004337	643.451	138.563
KCNH2_ASHGA5P002737	1784.73	13.0526
KCNK10_ASHGA5P029294	6.27291	6.36135
KCNK3_ASHGA5P005247	2.89623	3.31752
KCNK5_ASHGA5P010132	200.495	39.2191
KCNN1_ASHGA5P001173	510.988	22.5257
KDM5C_ASHGA5P018384	2.52894	17.1151
KIAA1161_ASHGA5P053659	11.0924	7.59212
KIAA1430_ASHGA5P039735	64.3277	7.7683
KIAA1598_ASHGA5P009487	2.52731	4.60745
KLHDC9_ASHGA5P013262	3.39524	21.5169
KLHL28_ASHGA5P013726	602.374	2.16076
KLK3_ASHGA5P010302	4.12425	2.21783
KRT12_ASHGA5P002020	16.1307	36.8828
KRTAP19-7_ASHGA5P037264	8.82839	101.923
KRTAP5-11_ASHGA5P048290	19.6993	5.35198
KRTAP5-2_ASHGA5P047815	3.77058	23.805
LAMC2_ASHGA5P053628	2.98271	4.56836
LBR_ASHGA5P007910	5.81741	5.7069
LCA5L_ASHGA5P037319	2.69408	324.05
LENEP_ASHGA5P052357	8.01087	2.62185
LENG9_ASHGA5P034340	9.31854	13.926
LGALS14_ASHGA5P013252	18.9218	21.376
LINGO4_ASHGA5P011015	19.5773	17.1924
LIPH_ASHGA5P038601	50.3924	2.42309
LMO3_ASHGA5P009373	3.06249	3.23402
LOC100287327_ASHGA5P039821	5.13125	160.442
LOC650293_ASHGA5P039817	2.42034	5.85327
LOC729420_ASHGA5P028876	2.73821	2.75412
LRCH1_ASHGA5P005903	3.52587	8.34045
LRRN3_ASHGA5P053267	2.05026	2.82999
LTB4R_ASHGA5P013813	3.06259	2.58217
LYST_ASHGA5P033407	13.9701	3.60519
MAGEL2_ASHGA5P029869	2.14033	2.79049
MAN1A2_ASHGA5P051404	10.2397	66.9876
MAN1B1_ASHGA5P011464	3.79218	21.7185
MAP1LC3B2_ASHGA5P055635	6.3371	2.49983
MAP3K1_ASHGA5P052252	2.48165	10.449
MAPT_ASHGA5P002782	7.51044	18.4408
MARCH2_ASHGA5P034440	2.99499	18.1361
MARS_ASHGA5P002712	2.32487	2.77463
MBNL3_ASHGA5P011339	7.88472	34.0129
MCF2_ASHGA5P014938	21.2224	35.1472
MCF2_ASHGA5P046358	8.09999	40.9305
MCM5_ASHGA5P000922	2.59856	59.2571
MCM7_ASHGA5P053213	3.11064	2.75823
MCOLN1_ASHGA5P003016	2.94156	83.4872
MCTS1_ASHGA5P011420	2.97649	2.57108
MED30_ASHGA5P004791	2.36453	2.18882
METTL24_ASHGA5P007989	2.31041	7.37393
MOB3B_ASHGA5P002746	2.83496	3.31938
MR1_ASHGA5P016816	3.07163	2.08834
MRPL22_ASHGA5P017286	156.871	141.744
MRPL39_ASHGA5P005566	54.8784	2.72402
MRPS18A_ASHGA5P011546	4.64158	3.59465
MSH5_ASHGA5P012107	2.10738	2.30162
MTHFD1_ASHGA5P000970	73.2861	2.85807
MTRNR2L3_ASHGA5P036856	31.4183	155.449
MUC1_ASHGA5P007856	5.09508	2.82838
MUC4_ASHGA5P051843	23.969	42.6193
MYCT1_ASHGA5P052887	5.29469	2.09303
MYEOV_ASHGA5P005705	10.9142	2.64477
MYL12A_ASHGA5P001019	206.13	9.53441
MYNN_ASHGA5P009006	5.72129	4.28899
MYO18B_ASHGA5P007661	8.07073	2.5971
MYO3B_ASHGA5P006390	12.0367	2.15808
NAA25_ASHGA5P002662	11.9819	160.245
NAF1_ASHGA5P003694	67.4213	5.49534
NAT8B_ASHGA5P050524	8.81448	2.14754
NBEAL2_ASHGA5P013076	3.43116	25.7004
NCF4_ASHGA5P001903	13.0714	78.4516
NCKAP1L_ASHGA5P055455	9.70202	27.7054
NEDD4L_ASHGA5P002297	135.938	61.5782
NFATC1_ASHGA5P002135	3.11331	2.18791
NFIB_ASHGA5P012818	4.2285	9.46976
NFIB_ASHGA5P012822	3.13461	13.603
NME1-NME2_ASHGA5P012193	2.90764	40.5033
NME2_ASHGA5P013377	5.08732	59.5236
NOL10_ASHGA5P008701	3.49475	5.30608
NOP10_ASHGA5P048608	908.63	543.07
NPDC1_ASHGA5P011465	112.895	13.6677
NPRL2_ASHGA5P001462	649.391	7.39868
NR1I3_ASHGA5P030839	2.56636	2.14454
NR2E3_ASHGA5P007020	2.39771	3.18521
NRXN2_ASHGA5P048194	7.94068	3.79464
NSMCE1_ASHGA5P010440	2.91722	3.69743
NT5DC3_ASHGA5P027537	23.7894	34.5875
NTRK3_ASHGA5P009466	2.20793	3.01627
NTSR1_ASHGA5P037163	489.469	21.5933
NUCB1_ASHGA5P034703	2.05089	2.02223
NXT2_ASHGA5P046623	74.4001	115.764
OBSCN_ASHGA5P004112	46.7396	16.2031
OLAH_ASHGA5P054380	20.0014	3.33313
OLR1_ASHGA5P005753	14.7423	2.22158
OPRD1_ASHGA5P036206	958.18	196.277
OR13C9_ASHGA5P045371	16.1663	26.3254
OR14C36_ASHGA5P045641	2.0633	34.6973
OR2AT4_ASHGA5P048321	4.58333	845.311
OR2T6_ASHGA5P045644	11.7248	10.8667
OR4K17_ASHGA5P029419	1204.24	5.96309
OR51B4_ASHGA5P047862	9.66843	26.8551
OSBP_ASHGA5P002978	27.8573	3.2269
OSBPL7_ASHGA5P000635	1213.76	11.798
P2RX2_ASHGA5P008506	163.986	3.04553
PACRG_ASHGA5P007800	14.4677	621.218
PAGE5_ASHGA5P054007	2.09359	16.6005
PAN2_ASHGA5P055478	211.689	17.2243
PAOX_ASHGA5P047788	2.80094	4.61558
PCBP2_ASHGA5P055435	3.51955	5.9098
PCBP2_ASHGA5P055436	4.53281	67.3503
PDE4DIP_ASHGA5P028822	2.72027	5.68833
PDGFRB_ASHGA5P002671	6.68068	243.978
PFKFB3_ASHGA5P012663	4.94025	4.35486
PFN4_ASHGA5P034925	2.03937	33.4192
PGC_ASHGA5P041834	2.18569	64.7211
PHKG1_ASHGA5P004792	3.28645	374.414
PHLPP2_ASHGA5P009627	32.7604	59.4639
PHOX2A_ASHGA5P048299	2.76385	2.97156
PITPNM3_ASHGA5P015551	9.46687	6.06143
PLOD1_ASHGA5P000804	511.552	13.2665
PMEPA1_ASHGA5P008797	3.31755	882.11
PMEPA1_ASHGA5P013687	2.68036	671.817
PNPLA5_ASHGA5P012859	67.6921	7.59414
PODXL_ASHGA5P006732	5.02174	2.24377
POLM_ASHGA5P001687	2.12646	51.8731
POLR2F_ASHGA5P017525	23.8952	6.62118
PPAP2C_ASHGA5P003526	2.05501	3.06056
PPP1R18_ASHGA5P052643	2.25267	6.49229
PPP1R1C_ASHGA5P014445	54.1988	179.92
PPP4R1_ASHGA5P014171	2.26984	7.72564
PPP5D1_ASHGA5P025218	312.623	23.2126
PPRC1_ASHGA5P054574	2.76114	545.088
PRIMA1_ASHGA5P013371	2.36616	7.43403
PRKCZ_ASHGA5P012493	13.4716	5.36869
PRKD1_ASHGA5P007377	285.317	12.4654
PRR13_ASHGA5P016317	2.80871	4.66164
PRSS57_ASHGA5P033935	2.06521	23.0911
PSG11_ASHGA5P005486	3.60611	24.629
PSMC3IP_ASHGA5P013435	20.3063	36.5084
PTBP1_ASHGA5P034372	1289.72	5.06378
PTCH1_ASHGA5P007372	4.19456	60.8331
PTF1A_ASHGA5P047291	2.44402	3.99862
PTPLB_ASHGA5P038386	2.97396	6.68209
PTPRU_ASHGA5P008669	19.8642	4.24375
PTRH1_ASHGA5P014926	4.51112	3.5116
PYCARD_ASHGA5P001867	7.76393	2.51292
PYHIN1_ASHGA5P013267	7.48799	5.74557
RAB34_ASHGA5P017013	4.17	4.55348
RAB40B_ASHGA5P021708	4.83778	2.41798
RALGPS1_ASHGA5P011779	2.02304	6.03547
RAMP1_ASHGA5P002184	2.06344	44.5691
RASA2_ASHGA5P039051	2.06455	20.4163
RASAL3_ASHGA5P008485	2.57812	29.8237
RBCK1_ASHGA5P009629	3.81042	293.547
RBM38_ASHGA5P017326	3.13507	2.72182
RBP3_ASHGA5P046859	3.6041	8.2775
REPS2_ASHGA5P046456	6.34437	2.69454
RGL4_ASHGA5P004358	327.602	2.36182
RGR_ASHGA5P010124	11.9386	4.36425
RGS3_ASHGA5P045915	2.63582	3.46776
RHBDD2_ASHGA5P043745	2.46572	9.24064
RNASEK_ASHGA5P014228	8.06454	3.6756
RPL23_ASHGA5P049642	5.99961	18.385
RPS10_ASHGA5P052700	3.11198	11.4235
RPS27_ASHGA5P041435	6.98383	2.00462
RTEL1_ASHGA5P020134	4.65438	2.22862
RUSC1-AS1_ASHGA5P052494	14.0175	4.34345
RXFP2_ASHGA5P012742	32.8831	90.6407
RYK_ASHGA5P018921	18.176	55.7031
S100A7A_ASHGA5P052113	2.58389	3.53966
SAE1_ASHGA5P014789	3.60952	9.95855
SAMD4B_ASHGA5P006144	22.234	22.088
SCD5_ASHGA5P003689	37.9176	103.203
SCN4A_ASHGA5P032596	480.823	223.652
SCRN1_ASHGA5P015561	6.74713	34.5999
SDCBP_ASHGA5P044837	2.74993	50.7637
SDF2L1_ASHGA5P001910	3.32369	56.682
SDK2_ASHGA5P032638	190.042	85.2635
SEPT3_ASHGA5P038015	2.19444	16.0787
SERPINB5_ASHGA5P050012	63.4425	8.36429
SEZ6L2_ASHGA5P005688	90.7849	10.6863
SGOL1_ASHGA5P005519	366.63	95.4873
SGOL1_ASHGA5P015155	389.766	91.8161
SH3BP2_ASHGA5P016865	2.57538	8.44765
SHC3_ASHGA5P012123	239.47	3.38003
SIRPB2_ASHGA5P050895	194.868	171.28
SIVA1_ASHGA5P007237	3.30296	3.68034
SKIL_ASHGA5P016032	2.02519	2.55698
SKIV2L_ASHGA5P012046	9.07086	6.87867
SLC13A2_ASHGA5P006163	119.181	79.0495
SLC1A6_ASHGA5P001144	2.20973	123.278
SLC1A7_ASHGA5P011443	2.26058	17.5975
SLC20A2_ASHGA5P008349	2.85718	2.29095
SLC22A17_ASHGA5P009389	3.5153	4.03799
SLC26A9_ASHGA5P010735	16.0234	2.90483
SLC29A1_ASHGA5P006055	6.26254	303.452
SLC30A1_ASHGA5P010711	14.0139	18.3203
SLC35F1_ASHGA5P010258	5.24287	6.18618
SLC35G6_ASHGA5P032807	17.55	60.901
SLC41A1_ASHGA5P032301	2.07099	9.50772
SLC41A2_ASHGA5P027542	7.06487	5.29938
SLC44A4_ASHGA5P012079	12.2206	9.15151
SLC4A10_ASHGA5P036214	60.4032	4.8306
SLC5A11_ASHGA5P008853	2.49384	2.7896
SLC7A10_ASHGA5P002112	13.182	18.1479
SLCO2B1_ASHGA5P004303	2.58756	2.93325
SMAD3_ASHGA5P007049	301.909	10.2183
SNX1_ASHGA5P009263	4.82396	268.359
SPAM1_ASHGA5P053296	14.9376	29.8209
SPANXN4_ASHGA5P054149	14.1667	463.312
SPARC_ASHGA5P001426	2.48102	12.3085
SPRED2_ASHGA5P009646	307.429	12.2187
SPTBN5_ASHGA5P029955	2.38928	3.28887
SRCRB4D_ASHGA5P043159	4.58734	143.139
SRPK3_ASHGA5P054181	2.19203	2.04547
ST8SIA2_ASHGA5P003426	2.90549	174.656
STAT5B_ASHGA5P004487	2.81794	99.9598
STK24_ASHGA5P012220	2.0851	2.48052
STK3_ASHGA5P015359	24.6031	52.5084
STRA6_ASHGA5P013609	3.93235	3.2784
STXBP1_ASHGA5P011758	32.8923	8.91555
SUN2_ASHGA5P000915	2.52457	3.12425
SUSD5_ASHGA5P005755	10.7191	13.918
SYK_ASHGA5P012104	16.8833	2.40206
SYMPK_ASHGA5P001810	168.47	272.603
SYNDIG1L_ASHGA5P029229	3.72333	111.894
SYT16_ASHGA5P016441	16.5455	15.7498
TAPBP_ASHGA5P019518	18.5577	14.2768
TAPBP_ASHGA5P052690	862.027	7.59393
TAS2R4_ASHGA5P043950	7.4876	231.509
TBC1D9B_ASHGA5P009463	1976.69	33.6764
TBC1D9B_ASHGA5P009720	2.32081	2.41419
TBX5_ASHGA5P027603	3.56079	89.0586
TCTN1_ASHGA5P013908	58.5718	41.5722
TEDDM1_ASHGA5P031553	21.1328	16.144
TEX19_ASHGA5P049914	2.34325	11.0822
TEX35_ASHGA5P010815	3.02312	262.298
TFDP1_ASHGA5P028955	53.6935	64.1603
TGM6_ASHGA5P000837	1033.6	2170.44
THPO_ASHGA5P000849	5.19215	6.20404
THPO_ASHGA5P017785	3.97607	2.70902
TJP1_ASHGA5P014132	20.05	17.0916
TJP3_ASHGA5P050055	19.7111	6.96654
TLE3_ASHGA5P017357	29.2841	5.27467
TLE3_ASHGA5P022510	12.5796	7.13587
TMC5_ASHGA5P012890	64.6542	32.0817
TMC7_ASHGA5P005352	20.1846	21.4609
TMED5_ASHGA5P011250	1064.96	5.05725
TMEM115_ASHGA5P038249	8.83954	4.51272
TMEM151B_ASHGA5P018250	3.84712	97.4169
TMEM156_ASHGA5P039385	35.7037	172.184
TMEM158_ASHGA5P051479	4.68143	2.05903
TMEM189-UBE2V1_ASHGA5P008293	4.87306	2.17289
TMEM194A_ASHGA5P005012	2.92187	2.32449
TMEM202_ASHGA5P008289	15.9072	42.8541
TMEM30B_ASHGA5P056015	4.50524	2.79975
TMEM54_ASHGA5P011783	2.03584	21.7868
TMEM74B_ASHGA5P036600	2.20656	3.98223
TMEM89_ASHGA5P038227	75.4769	8.98684
TMEM91_ASHGA5P034637	2.3505	7.33219
TNF_ASHGA5P042366	2.75514	3.12361
TNFRSF19_ASHGA5P055734	2.18258	2.32541
TNNT3_ASHGA5P003845	14.1803	12.9876
TOMM70A_ASHGA5P038338	91.4641	70.0719
TPO_ASHGA5P008990	3.47398	197.217
TPRA1_ASHGA5P004687	3.51534	2.58652
TPSB2_ASHGA5P030845	7.26291	2.57118
TRIM24_ASHGA5P008470	4.25867	16.9269
TRIM45_ASHGA5P011122	2.45413	50.1852
TRIM55_ASHGA5P006236	2.68156	2.36565
TRIT1_ASHGA5P000682	200.23	5.63737
TSC22D4_ASHGA5P043232	489.533	589.198
TSPAN33_ASHGA5P004296	3.80656	3.71251
TTC9C_ASHGA5P054906	2.72546	39.7176
TUBG1_ASHGA5P002006	1050.03	9.88393
TUFM_ASHGA5P031056	2.3736	14.5452
TUFT1_ASHGA5P011025	2.47022	3.5651
U2AF2_ASHGA5P018200	2.88764	33.7373
UBAP2L_ASHGA5P010464	573.718	57.2602
UBE2J1_ASHGA5P041940	1134.55	20.0062
UBE2U_ASHGA5P011375	35.2715	524.171
UGT8_ASHGA5P052043	11.267	3.76101
UPF3A_ASHGA5P012037	16.7864	88.976
UPP2_ASHGA5P036204	193.825	4.40914
USP17L2_ASHGA5P044132	3.17123	77.2475
VANGL1_ASHGA5P011129	4.54285	20.2164
VPS18_ASHGA5P048648	11.3969	13.4512
VPS29_ASHGA5P010293	3.87041	476.803
VPS39_ASHGA5P029961	2.01578	2.41656
WARS2_ASHGA5P001539	117.924	10.8343
WDR19_ASHGA5P004267	3.95599	35.1521
WDR24_ASHGA5P048964	6.3353	365.375
WDR3_ASHGA5P008956	2.05012	4.42254
WDR41_ASHGA5P052303	4.10528	9.59548
WDR49_ASHGA5P038543	6.95674	13.4153
WRNIP1_ASHGA5P012794	3.37465	2.56203
YWHAQ_ASHGA5P050386	3.16238	23.444
ZC3HC1_ASHGA5P005955	3.82931	3.42837
ZDHHC18_ASHGA5P035994	3.90251	14.0484
ZFAND4_ASHGA5P008586	16.2859	5.41788
ZNF135_ASHGA5P010201	3.39963	4.58298
ZNF187_ASHGA5P006279	966.514	4.14048
ZNF250_ASHGA5P004460	28.7556	6.34881
ZNF333_ASHGA5P034498	11.3444	170.642
ZNF34_ASHGA5P008466	3.79069	5.67426
ZNF384_ASHGA5P006534	2.17509	57.2828
ZNF394_ASHGA5P043215	3.05618	11.787
ZNF415_ASHGA5P034322	9.51191	2.00902
ZNF530_ASHGA5P050356	27.3043	2.25651
ZNF536_ASHGA5P009516	26.8025	3.40372
ZNF692_ASHGA5P033944	32.355	17.2738
ZNF74_ASHGA5P009696	4.29377	38.5294
ZNRD1_ASHGA5P052631	4.20037	2.81327
ZRANB2_ASHGA5P011354	4.10888	46.5701
ZWINT_ASHGA5P006438	4.3481	10.4736
ZXDC_ASHGA5P051653	1472.89	12.4081
