# Supplementary material for: Alpha-1 antitrypsin augmentation therapy decreases miR-199a-5p, miR-598 and miR-320a expression in monocytes via inhibition of NFκB
Source: Sci Rep. 2017 Oct 23;7:13803. doi: 10.1038/s41598-017-14310-2 (PMC5653852; doi:10.1038/s41598-017-14310-2)
Supplement: Supplementary file 5 — Dataset 4 [file 41598_2017_14310_MOESM5_ESM.xlsx]

## Sheet: GO Biolgical Processes
Term	Overlap	P-value	Adjusted P-value	Old P-value	Old Adjusted P-value	Z-score	Combined Score	Genes
positive regulation of actin filament polymerization (GO:0030838)	1_34	0.0135217	0.0496554	0.00757627	0.0275908	-2.75468	8.27133	CCL11
neutrophil chemotaxis (GO:0030593)	1_51	0.0202224	0.0496554	0.0112423	0.0275908	-2.72361	8.17805	CCL11
cellular response to interferon-gamma (GO:0071346)	1_45	0.017862	0.0496554	0.00994946	0.0275908	-2.48711	7.4679	CCL11
lamellipodium assembly (GO:0030032)	1_20	0.00797345	0.0496554	0.00455037	0.0275908	-2.45985	7.38607	ABLIM3
organic cation transport (GO:0015695)	1_13	0.00518909	0.0496554	0.00303512	0.0275908	-2.41216	7.24286	RHD
lymphocyte chemotaxis (GO:0048247)	1_25	0.00995809	0.0496554	0.00563176	0.0275908	-2.36743	7.10857	CCL11
chemokine-mediated signaling pathway (GO:0070098)	1_48	0.0190428	0.0496554	0.010596	0.0275908	-2.36021	7.08688	CCL11
positive regulation of endothelial cell proliferation (GO:0001938)	1_53	0.0210081	0.0496554	0.011673	0.0275908	-2.35063	7.05811	CCL11
eosinophil chemotaxis (GO:0048245)	1_8	0.00319608	0.0496554	0.00195185	0.0275908	-2.31706	6.95732	CCL11
monocyte chemotaxis (GO:0002548)	1_38	0.0151019	0.0496554	0.00843969	0.0275908	-2.31453	6.94973	CCL11
cellular response to interleukin-1 (GO:0071347)	1_53	0.0210081	0.0496554	0.011673	0.0275908	-2.20595	6.6237	CCL11
cellular calcium ion homeostasis (GO:0006874)	1_65	0.0257106	0.054998	0.0142546	0.0304619	-2.78433	8.07585	CCL11
cellular response to tumor necrosis factor (GO:0071356)	1_74	0.0292246	0.054998	0.0161879	0.0304619	-2.47015	7.16457	CCL11
chemotaxis (GO:0006935)	1_75	0.0296143	0.054998	0.0164025	0.0304619	-2.22064	6.44087	CCL11
positive regulation of protein targeting to mitochondrion (GO:1903955)	1_85	0.0335043	0.0567865	0.0185473	0.0314292	-3.07153	8.81056	ABLIM3
regulation of cell shape (GO:0008360)	1_96	0.0377675	0.0567865	0.020903	0.0314292	-2.67361	7.66914	CCL11
response to virus (GO:0009615)	1_100	0.0393137	0.0567865	0.0217587	0.0314292	-2.46629	7.07446	CCL11
cytoskeleton organization (GO:0007010)	1_91	0.0358317	0.0567865	0.0198327	0.0314292	-2.45138	7.03167	CCL11
positive regulation of GTPase activity (GO:0043547)	1_112	0.0439392	0.0601274	0.0243227	0.0332836	-2.52593	7.10114	CCL11
positive regulation of ERK1 and ERK2 cascade (GO:0070374)	1_148	0.057699	0.0713279	0.0319878	0.0395597	-3.04373	8.03687	CCL11
cilium assembly (GO:0060271)	1_155	0.0603543	0.0713279	0.0334736	0.0395597	-2.89216	7.63664	ABLIM3
positive regulation of cell migration (GO:0030335)	1_144	0.0561788	0.0713279	0.0311381	0.0395597	-2.74534	7.24897	CCL11
inflammatory response (GO:0006954)	1_209	0.080619	0.0911345	0.0448841	0.0507386	-3.646	8.7337	CCL11
protein phosphorylation (GO:0006468)	1_309	0.117138	0.1269	0.065777	0.0712584	-3.867	7.98287	CCL11
G-protein coupled receptor signaling pathway (GO:0007186)	1_556	0.201955	0.210033	0.116072	0.120715	-4.79468	7.48205	CCL11
signal transduction (GO:0007165)	1_861	0.296787	0.296787	0.175644	0.175644	-5.83443	7.08731	CCL11

## Sheet: GO Cellular Component
Term	Overlap	P-value	Adjusted P-value	Old P-value	Old Adjusted P-value	Z-score	Combined Score	Genes
stress fiber (GO:0001725)	1_38	0.0151019	0.0604077	0.0148739	0.0594955	-2.85974	8.02627	ABLIM3
lamellipodium (GO:0030027)	1_103	0.0404719	0.0809439	0.0392942	0.0785884	-3.07948	7.74181	ABLIM3
integral component of plasma membrane (GO:0005887)	2_1223	0.0818096	0.109079	0.0703297	0.093773	-6.72872	14.9087	IL17RC;RHD
mitochondrion (GO:0005739)	1_921	0.314235	0.314235	0.309424	0.309424	-6.43684	7.45139	FAHD1

## Sheet: GO Molecular Function
Term	Overlap	P-value	Adjusted P-value	Old P-value	Old Adjusted P-value	Z-score	Combined Score	Genes
ammonium transmembrane transporter activity (GO:0008519)	1_7	0.00279706	0.00839118	0.00301446	0.00904337	-3.19093	15.2545	RHD
interleukin-17 receptor activity (GO:0030368)	1_6	0.0023979	0.00839118	0.00263802	0.00904337	-2.3599	11.2817	IL17RC
CCR chemokine receptor binding (GO:0048020)	1_20	0.00797345	0.0119602	0.00789841	0.0118476	-2.83457	12.5463	CCL11
receptor agonist activity (GO:0048018)	1_20	0.00797345	0.0119602	0.00789841	0.0118476	-2.69139	11.9126	CCL11
chemokine activity (GO:0008009)	1_45	0.017862	0.0214344	0.0172402	0.0206882	-2.89585	11.128	CCL11
RNA binding (GO:0003723)	1_1194	0.388927	0.388927	0.380153	0.380153	-7.25972	6.85581	TPD52L2
