# Supplementary material for: Alpha-1 antitrypsin augmentation therapy decreases miR-199a-5p, miR-598 and miR-320a expression in monocytes via inhibition of NFκB
Source: Sci Rep. 2017 Oct 23;7:13803. doi: 10.1038/s41598-017-14310-2 (PMC5653852; doi:10.1038/s41598-017-14310-2)
Supplement: Supplementary file 6 — Dataset 5 [file 41598_2017_14310_MOESM6_ESM.xlsx]

## Sheet: BioCarta
Term	Overlap	P-value	Adjusted P-value	Old P-value	Old Adjusted P-value	Z-score	Combined Score	Genes
Cystic fibrosis (CFTR) and (b2AR) pathway	1_20	0.00797345	0.017862	0.0155671	0.0340993	-1.44051	5.79818	CCL11
CCR3 signaling in Eosinophils	1_23	0.00916465	0.017862	0.017791	0.0340993	-1.42002	5.71571	CCL11
Corticosteroids and cardioprotection	1_25	0.00995809	0.017862	0.0192735	0.0340993	-1.32687	5.34076	CCL11
G-Protein Signaling Through Tubby Proteins	1_10	0.0039937	0.017862	0.00815419	0.0340993	-1.28443	5.16994	CCL11
Roles of Beta-arrestin-dependent Recruitment of Src Kinases in GPCR Signaling	1_34	0.0135217	0.017862	0.0259451	0.0340993	-1.25667	5.05822	CCL11
Activation of PKC through G-protein coupled receptors	1_11	0.00439231	0.017862	0.00889548	0.0340993	-1.21922	4.90747	CCL11
Role of Beta-arrestins in the activation and targeting of MAP kinases	1_30	0.0119393	0.017862	0.02298	0.0340993	-1.18942	4.7875	CCL11
Beta-arrestins in GPCR Desensitization	1_28	0.0111472	0.017862	0.0214974	0.0340993	-1.0837	4.36199	CCL11
Activation of cAMP-dependent protein kinase, PKA	1_29	0.0115433	0.017862	0.0222387	0.0340993	-1.02045	4.10739	CCL11
ChREBP regulation by carbohydrates and cAMP	1_40	0.0158912	0.017862	0.0303929	0.0340993	-0.924996	3.72318	CCL11
Activation of Csk by cAMP-dependent Protein Kinase Inhibits Signaling through the T Cell Receptor	1_43	0.0170741	0.017862	0.0326168	0.0340993	-0.916224	3.68787	CCL11
Ion Channels and Their Functional Role in Vascular Endothelium	1_45	0.017862	0.017862	0.0340993	0.0340993	-0.849421	3.41899	CCL11

## Sheet: KEGG
Term	Overlap	P-value	Adjusted P-value	Old P-value	Old Adjusted P-value	Z-score	Combined Score	Genes
Tyrosine metabolism	1_35	0.013917	0.0417509	0.0153232	0.0459697	-1.93885	6.15785	FAHD1
Asthma	1_31	0.0123351	0.0417509	0.0136284	0.0459697	-1.6252	5.16168	CCL11
Chemokine signaling pathway	1_187	0.0724097	0.108615	0.0782963	0.117444	-1.85035	4.10769	CCL11
Axon guidance	1_127	0.0496937	0.0993874	0.0537697	0.107539	-1.72524	3.9831	ABLIM3
Cytokine-cytokine receptor interaction	1_265	0.101229	0.121475	0.109542	0.131451	-1.78082	3.75405	CCL11
Metabolic pathways	1_1239	0.40053	0.40053	0.442232	0.442232	-1.88742	1.72693	FAHD1

## Sheet: NCI-Nature
Term	Overlap	P-value	Adjusted P-value	Old P-value	Old Adjusted P-value	Z-score	Combined Score	Genes
CXCR3-mediated signaling events	1_43	0.0170741	0.0237536	0.0173092	0.0239969	-1.76443	6.59899	CCL11
IL4-mediated signaling events	1_60	0.0237536	0.0237536	0.0239969	0.0239969	-1.65027	6.17204	CCL11

## Sheet: Panther
Term	Overlap	P-value	Adjusted P-value	Old P-value	Old Adjusted P-value	Z-score	Combined Score	Genes
Inflammation mediated by chemokine and cytokine signaling pathway	1_188	0.0727842	0.0727842	0.0925563	0.0925563	-1.82678	4.78663	CCL11

## Sheet: Reactome
Term	Overlap	P-value	Adjusted P-value	Old P-value	Old Adjusted P-value	Z-score	Combined Score	Genes
Interleukin-17 signaling	1_8	0.00319608	0.0391109	0.00300534	0.0350389	-1.71228	5.5501	IL17RC
DCC mediated attractive signaling	1_14	0.00558727	0.0391109	0.00500555	0.0350389	-1.71215	5.5497	ABLIM3
Chemokine receptors bind chemokines	1_56	0.0221855	0.0776494	0.0189322	0.0662626	-1.93242	4.93839	CCL11
Netrin-1 signaling	1_42	0.0166799	0.0776494	0.0143045	0.0662626	-1.89337	4.83861	ABLIM3
Peptide ligand-binding receptors	1_193	0.0746549	0.209034	0.0634552	0.177675	-1.93793	3.03337	CCL11
Signaling by Interleukins	1_392	0.146479	0.289534	0.125697	0.249198	-2.43641	3.01988	IL17RC
Axon guidance	1_515	0.18839	0.293052	0.162753	0.253171	-2.2949	2.81678	ABLIM3
GPCR ligand binding	1_447	0.165448	0.289534	0.142399	0.249198	-2.19812	2.72453	CCL11
Cytokine Signaling in Immune system	1_620	0.222732	0.311825	0.193545	0.270963	-2.32464	2.70893	IL17RC
Class A/1 (Rhodopsin-like receptors)	1_323	0.122148	0.285013	0.104438	0.243689	-2.10102	2.63724	CCL11
Developmental Biology	1_786	0.274433	0.349279	0.240671	0.306308	-2.29603	2.41516	ABLIM3
Signaling by GPCR	1_1293	0.414198	0.48323	0.37317	0.435365	-2.14013	1.55643	CCL11
Immune System	1_1547	0.474897	0.511427	0.433321	0.466654	-2.13056	1.42865	IL17RC
Signal Transduction	1_2465	0.650923	0.650923	0.618548	0.618548	-2.09411	0.899133	CCL11

## Sheet: WikiPathways
Term	Overlap	P-value	Adjusted P-value	Old P-value	Old Adjusted P-value	Z-score	Combined Score	Genes
TSLP Signaling Pathway	1_47	0.0186493	0.027974	0.0160224	0.0240337	-2.05749	7.35857	CCL11
IL17 signaling pathway	1_31	0.0123351	0.027974	0.010696	0.0240337	-1.89504	6.77757	IL17RC
Chemokine signaling pathway	1_165	0.0641363	0.0641363	0.0548609	0.0548609	-2.07944	5.71169	CCL11
