# Supplementary material for: Alpha-1 antitrypsin augmentation therapy decreases miR-199a-5p, miR-598 and miR-320a expression in monocytes via inhibition of NFκB
Source: Sci Rep. 2017 Oct 23;7:13803. doi: 10.1038/s41598-017-14310-2 (PMC5653852; doi:10.1038/s41598-017-14310-2)
Supplement: Supplementary file 7 — Dataset 6 [file 41598_2017_14310_MOESM7_ESM.xlsx]

## Sheet: Supp2_new
ProbeName	GeneSymbol	Fold.Change.AAT	Fold.Change.Day	product
ASHGA5P002880	ABCA7	-222.92	-3.58732	ATP-binding cassette sub-family A member 7								fold-change in predicted NFkB-regulated gene expression for ZZ+AAT vs control (column C) and Day2 vs Day 0 (column D)
ASHGA5P041465	ABLIM3	-16.9626	-20.5576	actin-binding LIM protein 3
ASHGA5P050199	ACTN4	-2.31781	-2.36625	alpha-actinin-4
ASHGA5P006232	ADAD2	-3.57499	-78.5601	adenosine deaminase domain-containing protein 2 isoform 2
ASHGA5P029847	ADAR	-2.20761	-2.03728	double-stranded RNA-specific adenosine deaminase isoform a
ASHGA5P011095	AFAP1L2	-3.32158	-10.4218	actin filament associated protein 1-like 2 [Source:HGNC Symbol;Acc:25901]
ASHGA5P017827	AKIRIN1	-2.08753	-7.28486	akirin-1 isoform 2
ASHGA5P048254	ALDH3B2	-2.16569	-2.35922	aldehyde dehydrogenase family 3 member B2
ASHGA5P046327	APLN	-3.42737	-5.39151	apelin preproprotein
ASHGA5P026663	AQP11	-12.3727	-2.78803	aquaporin-11
ASHGA5P001625	ARAP3	-2.16904	-3.60837	arf-GAP with Rho-GAP domain, ANK repeat and PH domain-containing protein 3
ASHGA5P038277	ARHGEF3	-3.33882	-12.2609	Rho guanine nucleotide exchange factor (GEF) 3 [Source:HGNC Symbol;Acc:683]
ASHGA5P052705	ARMC12	-3.16069	-4.2824	armadillo repeat containing 12 [Source:HGNC Symbol;Acc:21099]
ASHGA5P010354	ARNTL	-5.30945	-2.5429	aryl hydrocarbon receptor nuclear translocator-like protein 1 isoform a
ASHGA5P046430	ARSH	-3.13301	-3.29223	arylsulfatase H
ASHGA5P008950	ASIC3	-2.72183	-2.26203	acid-sensing ion channel 3 isoform a
ASHGA5P049151	ASPHD1	-3.80438	-2.16503	aspartate beta-hydroxylase domain-containing protein 1
ASHGA5P013658	ATP2A1	-2.4763	-2.46304	ATPase, Ca++ transporting, cardiac muscle, fast twitch 1 [Source:HGNC Symbol;Acc:811]
ASHGA5P054610	BAG3	-6.40864	-6.16988	BAG family molecular chaperone regulator 3
ASHGA5P012144	BAG6	-4.87825	-4.82605	BCL2-associated athanogene 6 [Source:HGNC Symbol;Acc:13919]
ASHGA5P037689	BAIAP2L2	-3.11774	-4.81122	brain-specific angiogenesis inhibitor 1-associated protein 2-like protein 2
ASHGA5P010105	BCS1L	-3.6095	-2.80416	BCS1-like (S. cerevisiae) [Source:HGNC Symbol;Acc:1020]
ASHGA5P053929	BEND2	-3.70378	-3.03637	BEN domain-containing protein 2 isoform 2
ASHGA5P013677	BTC	-8.16891	-2.57799	probetacellulin precursor
ASHGA5P055563	BTG1	-2.54821	-2.14766	protein BTG1
ASHGA5P055128	C11orf87	-2.17941	-2.45767	uncharacterized protein C11orf87 precursor
ASHGA5P006024	C14orf118	-4.49534	-4.81777	uncharacterized protein C14orf118 isoform 2
ASHGA5P004185	C15orf26	-2.19846	-6.25197	uncharacterized protein C15orf26
ASHGA5P023589	C17orf62	-17.6289	-2.63315	uncharacterized protein C17orf62 isoform a
ASHGA5P034451	C19orf66	-2.96032	-2.56745	UPF0515 protein C19orf66
ASHGA5P034731	C19orf81	-68.6445	-3.22376	putative uncharacterized protein C19orf81
ASHGA5P032329	C1orf186	-2.64682	-3.79251	chromosome 1 open reading frame 186 [Source:HGNC Symbol;Acc:25341]
ASHGA5P040900	C1orf51	-2.08273	-3.16382	uncharacterized protein C1orf51
ASHGA5P050979	C20orf132	-4.8592	-2.62035	uncharacterized protein C20orf132 isoform 2
ASHGA5P052669	C4B	-758.395	-2.14286	complement C4-B preproprotein
ASHGA5P053445	C8orf46	-40.8769	-4.38617	uncharacterized protein C8orf46
ASHGA5P046053	C9orf86	-2.33995	-2.4193	rab-like protein 1 isoform 1
ASHGA5P008523	CACNA1C	-3.35867	-2.02571	voltage-dependent L-type calcium channel subunit alpha-1C isoform 3
ASHGA5P033217	CACNA1G	-2.31516	-4.33718	voltage-dependent T-type calcium channel subunit alpha-1G isoform 3
ASHGA5P053465	CACYBP	-9.88297	-2.22228	calcyclin-binding protein isoform 1
ASHGA5P007522	CADPS2	-2.43375	-2.57356	calcium-dependent secretion activator 2 isoform a
ASHGA5P010472	CAMTA2	-3.24756	-3.21544	calmodulin-binding transcription activator 2 isoform 4
ASHGA5P003898	CAPN1	-2.07619	-2.33704	calpain-1 catalytic subunit
ASHGA5P011489	CARD9	-4.4604	-3.64517	caspase recruitment domain-containing protein 9 isoform 2
ASHGA5P015809	CARNS1	-119.457	-2.77611	carnosine synthase 1 isoform 1
ASHGA5P020322	CC2D2A	-2.1306	-12.3991	coiled-coil and C2 domain-containing protein 2A isoform c
ASHGA5P005442	CCL11	-16.3425	-16.4159	eotaxin precursor
ASHGA5P013533	CCL14	-33.6662	-3.58716	C-C motif chemokine 14 isoform 1 precursor
ASHGA5P003305	CCNJ	-3.49888	-2.30526	cyclin-J isoform 2
ASHGA5P011964	CCNY	-2.7655	-2.17661	cyclin-Y isoform 2
ASHGA5P001843	CCR7	-2.72109	-5.94084	C-C chemokine receptor type 7 precursor
ASHGA5P042026	CD1E	-5.95386	-4.67412	T-cell surface glycoprotein CD1e, membrane-associated isoform b precursor
ASHGA5P001303	CD82	-2.14368	-16.2766	CD82 antigen isoform 1
ASHGA5P011547	CDHR1	-2.73198	-2.50494	cadherin-related family member 1 isoform 1 precursor
ASHGA5P019462	CDK5	-6.10728	-3.22982	cyclin-dependent kinase 5 isoform 1
ASHGA5P010036	CEACAM19	-3.6455	-2.83471	carcinoembryonic antigen-related cell adhesion molecule 19 isoform 1 precursor
ASHGA5P015560	CEACAM20	-7.03142	-3.61887	carcinoembryonic antigen-related cell adhesion molecule 20 isoform 4L precursor
ASHGA5P032816	CHD3	-2.21957	-2.46958	chromodomain-helicase-DNA-binding protein 3 isoform 3
ASHGA5P014382	CHKB	-2.48605	-20.776	choline/ethanolamine kinase
ASHGA5P054799	CHPF2	-2.15027	-2.74699	chondroitin sulfate glucuronyltransferase precursor
ASHGA5P046280	CHRDL1	-20.4278	-4.36317	chordin-like protein 1 isoform 2 precursor
ASHGA5P045491	CIZ1	-2.10119	-9.06881	cip1-interacting zinc finger protein isoform 1
ASHGA5P014530	CLEC16A	-2.36636	-23.087	protein CLEC16A isoform 1
ASHGA5P016430	CNTD2	-4.80154	-2.07087	cyclin N-terminal domain containing 2 [Source:HGNC Symbol;Acc:25805]
ASHGA5P010651	COG2	-2.36379	-2.34766	conserved oligomeric Golgi complex subunit 2 isoform 1
ASHGA5P031259	COG8	-2.11805	-3.30065	conserved oligomeric Golgi complex subunit 8
ASHGA5P014042	COL13A1	-9.54753	-4.38542	collagen alpha-1(XIII) chain isoform 11
ASHGA5P001278	COL1A1	-6.28894	-3.14326	collagen alpha-1(I) chain preproprotein
ASHGA5P010768	CRB1	-2.62397	-2.41689	crumbs homolog 1 isoform 2 precursor
ASHGA5P046313	CUL4B	-5.0949	-3.75533	cullin-4B isoform 2
ASHGA5P002395	CYP27A1	-29.8966	-2.89992	sterol 26-hydroxylase, mitochondrial precursor
ASHGA5P002935	DCPS	-2.31705	-2.16324	decapping enzyme, scavenger [Source:HGNC Symbol;Acc:29812]
ASHGA5P012010	DDOST	-6.80122	-118.32	dolichyl-diphosphooligosaccharide--protein glycosyltransferase 48 kDa subunit precursor
ASHGA5P000718	DERL2	-5.38503	-3.88296	derlin-2
ASHGA5P031901	DHODH	-4.57416	-3.4549	dihydroorotate dehydrogenase (quinone), mitochondrial
ASHGA5P005582	DNAI2	-8.4479	-22.5778	dynein intermediate chain 2, axonemal isoform 1
ASHGA5P007295	DNAJA1	-2.54056	-2.18101	dnaJ homolog subfamily A member 1
ASHGA5P055467	DNAJC14	-50.317	-33.7305	DnaJ (Hsp40) homolog, subfamily C, member 14 [Source:HGNC Symbol;Acc:24581]
ASHGA5P037476	DSCR6	-2.9359	-2.11746	protein ripply3
ASHGA5P009499	EFEMP1	-2.10783	-2.21086	EGF-containing fibulin-like extracellular matrix protein 1 precursor
ASHGA5P008414	EGFR	-4.7154	-2.15447	epidermal growth factor receptor [Source:HGNC Symbol;Acc:3236]
ASHGA5P007802	EPB41L2	-4.05416	-2.06325	band 4.1-like protein 2 isoform a
ASHGA5P040443	ESM1	-4.03002	-43.1439	endothelial cell-specific molecule 1 isoform a precursor
ASHGA5P014516	EXD2	-2.38728	-2.08813	exonuclease 3-5 domain-containing protein 2 isoform 2
ASHGA5P001060	FA2H	-2.00036	-7.80634	fatty acid 2-hydroxylase
ASHGA5P048993	FAHD1	-13950.9	-627.784	fumarylacetoacetate hydrolase domain containing 1 [Source:HGNC Symbol;Acc:14169]
ASHGA5P010423	FAM189B	-15.5058	-2.97942	protein FAM189B isoform a
ASHGA5P052558	FAM217A	-2.68991	-2.91785	protein FAM217A
ASHGA5P047559	FAM22A	-10.8809	-3.00841	protein FAM22A
ASHGA5P053311	FAM40B	-2.39508	-3.09072	protein FAM40B isoform b
ASHGA5P012429	FAM65B	-2.08279	-2.80493	protein FAM65B isoform 2
ASHGA5P055448	FBXO2	-2.07233	-3.61193	F-box only protein 2
ASHGA5P034777	FCAR	-2.08128	-43.8045	immunoglobulin alpha Fc receptor isoform d
ASHGA5P034577	FFAR1	-3.03079	-3.58248	free fatty acid receptor 1 [Source:HGNC Symbol;Acc:4498]
ASHGA5P050163	FFAR3	-9.64297	-11.7938	free fatty acid receptor 3
ASHGA5P052106	FGA	-8.92695	-5.15993	fibrinogen alpha chain isoform alpha preproprotein
ASHGA5P002315	FHOD3	-2.71548	-2.77287	formin homology 2 domain containing 3 [Source:HGNC Symbol;Acc:26178]
ASHGA5P004685	FYCO1	-2.64994	-2.08843	FYVE and coiled-coil domain-containing protein 1
ASHGA5P039401	GABRG1	-9.55698	-4.19464	gamma-aminobutyric acid receptor subunit gamma-1 precursor
ASHGA5P036118	GLI2	-3.11538	-4.14947	zinc finger protein GLI2
ASHGA5P041813	GLO1	-2.64637	-4.7755	lactoylglutathione lyase
ASHGA5P051440	GPD1L	-2.46415	-2.13104	glycerol-3-phosphate dehydrogenase 1-like protein
ASHGA5P013311	GPR123	-4.49671	-4.86041	G protein-coupled receptor 123 [Source:HGNC Symbol;Acc:13838]
ASHGA5P043587	GPR37L1	-4.92896	-7.07085	endothelin B receptor-like protein 2 precursor
ASHGA5P009687	GPR64	-10.7817	-6.61143	G-protein coupled receptor 64 isoform 2 precursor
ASHGA5P009905	GPR64	-8.11561	-6.74491	G-protein coupled receptor 64 isoform 4 precursor
ASHGA5P010239	GPR64	-11.0694	-6.9286	G-protein coupled receptor 64 isoform 3 precursor
ASHGA5P006685	GRAMD1B	-2.24154	-3.58998	GRAM domain-containing protein 1B
ASHGA5P048603	GREM1	-3.12694	-2.48469	gremlin-1 isoform 1 precursor
ASHGA5P000960	GSTZ1	-5.82008	-2.31968	maleylacetoacetate isomerase isoform 3
ASHGA5P050131	GTPBP3	-8.69543	-2.15436	tRNA modification GTPase GTPBP3, mitochondrial isoform IV
ASHGA5P008980	HDAC10	-3.67725	-2.29169	histone deacetylase 10 isoform 2
ASHGA5P003405	HDC	-2.72343	-2.76084	histidine decarboxylase
ASHGA5P013530	HEPACAM2	-7.06221	-3.16177	HEPACAM family member 2 isoform 1 precursor
ASHGA5P013837	HFE	-34884.2	-2.09791	hereditary hemochromatosis protein isoform 9 precursor
ASHGA5P011983	HLA-DMA	-2.36245	-2.25877	HLA class II histocompatibility antigen, DM alpha chain precursor
ASHGA5P014581	HLA-DQB2	-2.06496	-9.05604	HLA class II histocompatibility antigen, DQ beta 2 chain precursor
ASHGA5P001285	HLF	-5.35512	-7.39979	hepatic leukemia factor
ASHGA5P004217	HMBOX1	-2.83386	-6.29097	homeobox-containing protein 1
ASHGA5P000921	HMOX1	-10.1217	-3.98508	heme oxygenase 1
ASHGA5P009527	HOXA1	-12.8612	-2.03107	homeobox protein Hox-A1 isoform b
ASHGA5P032505	HOXB4	-2.18727	-3.01268	homeobox protein Hox-B4
ASHGA5P049270	HSF4	-2.22448	-4.55986	heat shock transcription factor 4 [Source:HGNC Symbol;Acc:5227]
ASHGA5P005957	HSPB7	-2.59832	-2.0755	heat shock 27kDa protein family, member 7 (cardiovascular) [Source:HGNC Symbol;Acc:5249]
ASHGA5P020672	IDO1	-2.46102	-2.03441	indoleamine 2,3-dioxygenase 1
ASHGA5P054528	IFIT3	-10.9594	-3.82147	interferon-induced protein with tetratricopeptide repeats 3
ASHGA5P047793	IFITM5	-2.31488	-2.01001	interferon-induced transmembrane protein 5
ASHGA5P001694	IFT81	-3.60477	-2.37355	intraflagellar transport protein 81 homolog isoform 2
ASHGA5P012986	IGF2BP2	-2.53126	-2.55857	insulin-like growth factor 2 mRNA-binding protein 2 isoform a
ASHGA5P051971	IGJ	-2.30208	-2.24032	immunoglobulin J chain precursor
ASHGA5P010454	IGSF9	-2.02297	-4.39952	immunoglobulin superfamily, member 9 [Source:HGNC Symbol;Acc:18132]
ASHGA5P013087	IL17RC	-69.8285	-15.0245	interleukin-17 receptor C isoform 3 precursor
ASHGA5P054360	IL2RA	-2.66325	-2.34512	interleukin-2 receptor subunit alpha precursor
ASHGA5P002415	IL6	-2.55956	-13.0547	interleukin-6 precursor
ASHGA5P010641	IRF2BP2	-4.47688	-3.02554	interferon regulatory factor 2 binding protein 2 [Source:HGNC Symbol;Acc:21729]
ASHGA5P009201	KCNIP2	-5.85957	-4.36986	Kv channel-interacting protein 2 isoform 4
ASHGA5P009530	KCNIP2	-2.76844	-79.3462	Kv channel-interacting protein 2 isoform 3
ASHGA5P009531	KCNIP2	-3.29919	-2.62265	Kv channel-interacting protein 2 isoform 1
ASHGA5P004088	KCTD15	-2.90461	-3.3136	BTB/POZ domain-containing protein KCTD15 isoform 1
ASHGA5P049478	KDM6B	-2.09861	-3.05166	lysine-specific demethylase 6B
ASHGA5P000756	KEAP1	-2.08775	-4.01495	kelch-like ECH-associated protein 1 [Source:HGNC Symbol;Acc:23177]
ASHGA5P012204	KIAA1217	-2.8163	-2.93915	KIAA1217 [Source:HGNC Symbol;Acc:25428]
ASHGA5P021866	KLF6	-3.09557	-255.177	Krueppel-like factor 6 isoform C
ASHGA5P046292	KLHL13	-2.6504	-3.79913	kelch-like protein 13 isoform a
ASHGA5P001842	KRT13	-4.26698	-2.03301	keratin, type I cytoskeletal 13 isoform a
ASHGA5P055417	KRT5	-3.27699	-2.15882	keratin, type II cytoskeletal 5
ASHGA5P032395	KRTAP3-1	-5.05952	-2.09153	keratin-associated protein 3-1
ASHGA5P032411	KRTAP4-2	-2.21758	-2.05589	keratin associated protein 4-2 [Source:HGNC Symbol;Acc:18900]
ASHGA5P051509	LAMB2	-10.5732	-5.19518	laminin subunit beta-2 precursor
ASHGA5P005806	LGI4	-2.88176	-4.0187	leucine-rich repeat LGI family member 4 precursor
ASHGA5P006843	LILRB1	-2.5927	-2.89775	leukocyte immunoglobulin-like receptor subfamily B member 1 isoform 2 precursor
ASHGA5P008164	LIMK2	-2.28602	-2.76276	LIM domain kinase 2 isoform 1
ASHGA5P053312	LOC100287482	-105.381	-25.9293	uncharacterized protein LOC100287482
ASHGA5P025234	LOC158434	-3.37854	-2.90043	uncharacterized protein LOC158434
ASHGA5P033936	LPPR3	-3.77368	-3.05325	lipid phosphate phosphatase-related protein type 3 isoform 1
ASHGA5P034211	LYPD4	-2.22183	-3.38704	ly6/PLAUR domain-containing protein 4 precursor
ASHGA5P052124	2001-03-01	-2.12676	-2.34091	E3 ubiquitin-protein ligase MARCH1 isoform 2
ASHGA5P001797	MBOAT7	-2.37481	-2.56086	lysophospholipid acyltransferase 7 isoform 1
ASHGA5P029264	MCL1	-2.07419	-2.91834	induced myeloid leukemia cell differentiation protein Mcl-1 isoform 1
ASHGA5P051874	MFSD10	-2.43616	-2.53103	major facilitator superfamily domain-containing protein 10
ASHGA5P010738	MFSD4	-3.35963	-2.11447	major facilitator superfamily domain-containing protein 4
ASHGA5P012860	MIER3	-3.34799	-2.13002	mesoderm induction early response protein 3
ASHGA5P001984	MKNK2	-2.83955	-4.82667	MAP kinase-interacting serine/threonine-protein kinase 2 isoform 2
ASHGA5P001853	MLX	-2.3745	-29.7196	max-like protein X isoform gamma
ASHGA5P040021	MMRN1	-3.52914	-4.8554	multimerin-1 precursor
ASHGA5P001214	MOSPD3	-3.14496	-2.09587	motile sperm domain-containing protein 3 isoform a
ASHGA5P054864	MPEG1	-2.25175	-6.76542	macrophage-expressed gene 1 protein precursor
ASHGA5P002862	MPND	-2.91633	-5.11686	MPN domain-containing protein isoform 1
ASHGA5P034488	MRI1	-2.15631	-2.64515	methylthioribose-1-phosphate isomerase homolog (S. cerevisiae) [Source:HGNC Symbol;Acc:28469]
ASHGA5P052641	MRPS18B	-17.0864	-2.79965	28S ribosomal protein S18b, mitochondrial
ASHGA5P003877	MS4A3	-7.62745	-7.41413	membrane-spanning 4-domains subfamily A member 3 isoform a
ASHGA5P053916	MSL3	-53.8678	-2.06653	male-specific lethal 3 homolog isoform d
ASHGA5P049237	MT1H	-12.541	-2.03957	metallothionein 1H [Source:HGNC Symbol;Acc:7400]
ASHGA5P011711	NAIF1	-2.27718	-5.983	nuclear apoptosis-inducing factor 1
ASHGA5P004904	NELL1	-2.35602	-3.20175	protein kinase C-binding protein NELL1 isoform 1 precursor
ASHGA5P034401	NFIC	-2.35602	-6.61579	nuclear factor 1 C-type isoform 2
ASHGA5P050333	NLRP7	-2.17115	-4.82539	NLR family, pyrin domain containing 7 [Source:HGNC Symbol;Acc:22947]
ASHGA5P015872	NOX4	-2.10307	-3.31458	NADPH oxidase 4 isoform c
ASHGA5P044817	NPBWR1	-2.66869	-2.70105	neuropeptides B/W receptor type 1
ASHGA5P049000	NPW	-2.39656	-2.46932	neuropeptide W preproprotein
ASHGA5P008572	NR6A1	-2.33799	-2.88383	nuclear receptor subfamily 6 group A member 1 isoform 1
ASHGA5P002488	NRM	-5.65527	-10.1027	nurim (nuclear envelope membrane protein) [Source:HGNC Symbol;Acc:8003]
ASHGA5P013125	NT5M	-60.5423	-2.26492	5(3)-deoxyribonucleotidase, mitochondrial precursor
ASHGA5P038035	NUP50	-2.05505	-2.09184	nuclear pore complex protein Nup50 isoform b
ASHGA5P008030	OASL	-5.77089	-5.24559	59 kDa 2-5-oligoadenylate synthase-like protein isoform b
ASHGA5P051366	ODF3B	-2.92881	-2.15049	outer dense fiber of sperm tails 3B [Source:HGNC Symbol;Acc:34388]
ASHGA5P033932	ODF3L2	-3.75762	-2.14367	outer dense fiber protein 3-like protein 2
ASHGA5P047887	OR2AG2	-2.06695	-7.94379	olfactory receptor 2AG2
ASHGA5P043984	OR2F1	-2.64294	-8.43043	olfactory receptor 2F1
ASHGA5P004117	OSCAR	-2.69387	-3.57329	osteoclast-associated immunoglobulin-like receptor isoform 4 precursor
ASHGA5P052033	OSTC	-3.91673	-8.47077	oligosaccharyltransferase complex subunit OSTC isoform 1
ASHGA5P039229	OSTN	-2.61012	-5.08159	osteocrin [Source:HGNC Symbol;Acc:29961]
ASHGA5P019350	PAEP	-4.56493	-2.7195	glycodelin precursor
ASHGA5P054564	PAX2	-2.27138	-2.6017	paired box protein Pax-2 isoform a
ASHGA5P006567	PCDH15	-3.47436	-2.28324	protocadherin-15 isoform CD1-7 precursor
ASHGA5P037496	PDE9A	-18.1584	-2.59449	high affinity cGMP-specific 3,5-cyclic phosphodiesterase 9A isoform f
ASHGA5P003615	PDIA6	-2.66315	-5.30473	protein disulfide-isomerase A6 precursor
ASHGA5P035043	PDPN	-3.1991	-3.14979	podoplanin isoform b
ASHGA5P049483	PER1	-4.40248	-4.81739	period circadian protein homolog 1
ASHGA5P054880	PGA5	-5.42913	-15.0139	pepsin A-5 preproprotein
ASHGA5P005055	PGAP2	-2.41661	-4.05302	post-GPI attachment to proteins factor 2 isoform 2
ASHGA5P037149	PHACTR3	-12.576	-3.60337	phosphatase and actin regulator 3 [Source:HGNC Symbol;Acc:15833]
ASHGA5P021879	PIGT	-28.0503	-7.77276	GPI transamidase component PIG-T isoform 2 precursor
ASHGA5P013309	PLD4	-4.64391	-140.882	phospholipase D4
ASHGA5P014367	POLD2	-3.10054	-33.4954	DNA polymerase delta subunit 2 isoform 1
ASHGA5P053243	POLR2J2	-3.42511	-33.2459	DNA-directed RNA polymerase II subunit RPB11-b1
ASHGA5P047675	POU3F1	-6.01391	-4.31813	POU class 3 homeobox 1 [Source:HGNC Symbol;Acc:9214]
ASHGA5P033929	PPAP2C	-2.54123	-5.53331	lipid phosphate phosphohydrolase 2 isoform 2
ASHGA5P055456	PPP1R1A	-4.45822	-3.8796	protein phosphatase 1 regulatory subunit 1A
ASHGA5P010310	PPP3CB	-2.34106	-2.78212	serine/threonine-protein phosphatase 2B catalytic subunit beta isoform isoform a
ASHGA5P013572	PPP3CB	-2.64233	-2.97323	serine/threonine-protein phosphatase 2B catalytic subunit beta isoform isoform c
ASHGA5P026917	PRAMEF7	-8.05432	-6.37653	PRAME family member 7
ASHGA5P013497	PRC1	-2.6842	-2.18246	protein regulator of cytokinesis 1 isoform 1
ASHGA5P049392	PRDM7	-4.27386	-17.4463	PR domain containing 7 [Source:HGNC Symbol;Acc:9351]
ASHGA5P001404	PRPH2	-2.31674	-2.19651	peripherin-2
ASHGA5P015336	PRR22	-5.62977	-2.62878	proline rich 22 [Source:HGNC Symbol;Acc:28354]
ASHGA5P009025	PTBP1	-52.283	-4.91421	polypyrimidine tract binding protein 1 [Source:HGNC Symbol;Acc:9583]
ASHGA5P049625	PTCH2	-29.367	-2.31133	protein patched homolog 2 isoform 1
ASHGA5P047575	PTEN	-2.46645	-2.30658	phosphatidylinositol 3,4,5-trisphosphate 3-phosphatase and dual-specificity protein phosphatase PTEN
ASHGA5P034723	PTOV1	-4.24303	-5.4062	prostate tumor-overexpressed gene 1 protein
ASHGA5P054553	PYROXD2	-7.79218	-15.0494	pyridine nucleotide-disulfide oxidoreductase domain-containing protein 2
ASHGA5P016753	RASGRP4	-3.69915	-28.2069	RAS guanyl-releasing protein 4 isoform c
ASHGA5P001169	RASIP1	-2.72768	-2.97244	ras-interacting protein 1
ASHGA5P008138	RASSF4	-11.5702	-4.42752	ras association domain-containing protein 4
ASHGA5P053969	RBM10	-74.654	-2.29567	RNA-binding protein 10 isoform 1
ASHGA5P042721	RCSD1	-2.01289	-6.52206	capZ-interacting protein
ASHGA5P052196	ROPN1L	-3.02064	-101.299	ropporin-1-like protein
ASHGA5P005346	RPAP1	-4.10854	-2.80668	RNA polymerase II-associated protein 1
ASHGA5P049079	RRN3	-3.178	-3.76071	RNA polymerase I-specific transcription initiation factor RRN3
ASHGA5P035116	RTKN	-2.49936	-3.35652	rhotekin isoform a
ASHGA5P007848	RTN4	-2.16887	-2.94409	reticulon-4 isoform A
ASHGA5P010999	S100A6	-20.3893	-3.09329	protein S100-A6
ASHGA5P014519	SAPCD2	-2.82791	-3.19735	suppressor APC domain-containing protein 2
ASHGA5P009885	SEMA4F	-2.28338	-2.06391	semaphorin-4F precursor
ASHGA5P011043	SEMA6C	-3.6485	-5.25586	semaphorin-6C isoform 1 precursor
ASHGA5P013803	2012-09-01	-2.11779	-2.54333	septin 12 [Source:HGNC Symbol;Acc:26348]
ASHGA5P001906	SGSM3	-11.9785	-2.26348	small G protein signaling modulator 3
ASHGA5P013646	SLC16A9	-2.33704	-2.46646	monocarboxylate transporter 9
ASHGA5P051335	SLC25A17	-3.49101	-2.0045	peroxisomal membrane protein PMP34
ASHGA5P006826	SLC34A1	-2.405	-2.02236	sodium-dependent phosphate transport protein 2A isoform 1
ASHGA5P006321	SLC4A3	-24.6969	-5.58352	anion exchange protein 3 isoform 1
ASHGA5P002109	SLC6A8	-2.00503	-2.29886	sodium- and chloride-dependent creatine transporter 1 isoform 1
ASHGA5P010552	SMOC1	-2.33023	-2.74287	SPARC-related modular calcium-binding protein 1 isoform 1 precursor
ASHGA5P036106	SMPDL3B	-4.88065	-40.982	acid sphingomyelinase-like phosphodiesterase 3b isoform 2 precursor
ASHGA5P051571	SNTN	-3.72976	-2.71047	sentan
ASHGA5P053807	SORBS3	-3.01905	-2.12698	vinexin isoform 2
ASHGA5P028024	SP1	-2.19706	-2.14417	transcription factor Sp1 isoform a
ASHGA5P003474	SPACA3	-6.03373	-20.3543	sperm acrosome membrane-associated protein 3
ASHGA5P050493	SPRED2	-2.05291	-5.20191	sprouty-related, EVH1 domain-containing protein 2 isoform b
ASHGA5P050197	SPRED3	-2.48917	-2.01795	sprouty-related, EVH1 domain-containing protein 3
ASHGA5P040968	SRD5A1	-3.96264	-691.522	3-oxo-5-alpha-steroid 4-dehydrogenase 1
ASHGA5P054936	STIP1	-5.20385	-10.0033	stress-induced-phosphoprotein 1
ASHGA5P005595	SYNPO	-16.2519	-2.68612	synaptopodin isoform A
ASHGA5P005407	TACR1	-2.2696	-2.58331	substance-P receptor isoform long
ASHGA5P042153	TAGAP	-2.81837	-8.9534	T-cell activation Rho GTPase-activating protein isoform a
ASHGA5P004927	TBATA	-2.56921	-2.12343	protein SPATIAL
ASHGA5P009513	TBCD	-2.71421	-12.9599	tubulin-specific chaperone D
ASHGA5P002417	TBRG4	-14.3767	-2.09244	protein TBRG4 isoform 1
ASHGA5P012370	TCTN1	-83.5213	-6.5215	tectonic-1 isoform 2 precursor
ASHGA5P010693	TGFB2	-2.13235	-2.17453	transforming growth factor beta-2 isoform 1 precursor
ASHGA5P033705	TGIF1	-2.94713	-2.81555	homeobox protein TGIF1 isoform a
ASHGA5P051955	THEGL	-2.10116	-13.7174	testicular haploid expressed gene protein-like
ASHGA5P049287	TMCO7	-14.84	-5.07852	transmembrane and coiled-coil domain-containing protein 7
ASHGA5P001473	TMEM159	-2.07302	-25.0684	promethin
ASHGA5P011475	TMEM189	-2.67286	-54.9697	transmembrane protein 189 isoform 2
ASHGA5P044597	TMEM249	-2.01273	-3.21035	putative transmembrane protein C8orfK29 isoform 1
ASHGA5P045706	TMEM8B	-2.32511	-2.99554	transmembrane protein 8B isoform a
ASHGA5P014749	TMEM91	-2.52828	-4.54739	transmembrane protein 91 isoform c
ASHGA5P016976	TMEM91	-3.0452	-3.46506	transmembrane protein 91 isoform e
ASHGA5P049666	TMEM99	-5.25554	-2.41968	transmembrane protein 99 precursor
ASHGA5P013623	TMOD1	-2.63502	-27.2281	tropomodulin-1
ASHGA5P037180	TPD52L2	-21.7426	-33.8428	tumor protein D54 isoform d
ASHGA5P053636	TPD52L3	-2.34254	-2.05593	tumor protein D55 isoform 1
ASHGA5P006357	TPM1	-3.37589	-2.37965	tropomyosin alpha-1 chain isoform 6
ASHGA5P018425	TRA2B	-2.33108	-2.02057	transformer-2 protein homolog beta isoform 1
ASHGA5P038800	TREX1	-2.04002	-2.51978	three prime repair exonuclease 1 isoform a
ASHGA5P002039	TRPC4AP	-7.76524	-7.60325	short transient receptor potential channel 4-associated protein isoform a
ASHGA5P007491	TTC32	-2.04764	-2.16626	tetratricopeptide repeat protein 32
ASHGA5P005091	TTYH1	-3.20283	-4.93921	protein tweety homolog 1 isoform 1
ASHGA5P054905	UBXN1	-2.00338	-2.08133	UBX domain-containing protein 1
ASHGA5P031035	USP31	-2.32364	-2.7743	ubiquitin carboxyl-terminal hydrolase 31
ASHGA5P055275	USP5	-2.13772	-2.43489	ubiquitin carboxyl-terminal hydrolase 5 isoform 1
ASHGA5P033441	UTS2R	-99.3798	-2.91298	urotensin-2 receptor
ASHGA5P012092	VARS	-3.39777	-3.4411	valine--tRNA ligase
ASHGA5P052692	ZBTB22	-5.06484	-2.8086	zinc finger and BTB domain-containing protein 22
ASHGA5P033972	ZBTB7A	-12.7358	-2.04149	zinc finger and BTB domain-containing protein 7A
ASHGA5P001445	ZMYND10	-8.90582	-5.57081	zinc finger MYND domain-containing protein 10
ASHGA5P012308	ZNF157	-2.39337	-2.27944	zinc finger protein 157
ASHGA5P005082	ZNF524	-2.47842	-3.12635	zinc finger protein 524 [Source:HGNC Symbol;Acc:28322]
ASHGA5P012366	ZNF658	-2.47996	-2.32235	zinc finger protein 658
ASHGA5P009995	ZNF682	-3.077	-2.3439	zinc finger protein 682 [Source:HGNC Symbol;Acc:28857]
ASHGA5P025176	ZNF718	-2.47704	-2.42941	zinc finger protein 718
ASHGA5P054616	ZRANB1	-5.89453	-2.16764	ubiquitin thioesterase ZRANB1
ASHGA5P015579	ZSCAN18	-11.5821	-8.41867	zinc finger and SCAN domain-containing protein 18 isoform 2
